# Supplementary material for: High-Risk Human Papillomavirus E7 Alters Host DNA Methylome and Represses HLA-E Expression in Human Keratinocytes
Source: Sci Rep. 2017 Jun 16;7:3633. doi: 10.1038/s41598-017-03295-7 (PMC5473897; doi:10.1038/s41598-017-03295-7)
Supplement: Supplementary file 2 — Supplementary Dataset 1 [file 41598_2017_3295_MOESM2_ESM.xlsx]

## Sheet: Table S1
Table S1. HPV16 E7-dependent gene expression changes
Upregulated genes
Probe ID	Gene ID	Normalized Fluorescence Intensity (log2)				Expression Changes (log2)			P-Values
		NIKS	NIKS16	NIKS18	NIKS16ΔE7	NIKS16 vs. NIKS	NIKS18 vs. NIKS	NIKS16 vs. NIKS16ΔE7	NIKS16 vs. NIKS	NIKS18 vs. NIKS	NIKS16 vs. NIKS16ΔE7
231372_at	LOC153328	5.40561	12.0712	5.06088	5.23129	6.66562	-0.344732	6.83994	2.20478e-05	0.145	0.000356104
214414_x_at	HBA1 /// HBA2	4.92284	8.37777	5.33568	5.32519	3.45493	0.412837	3.05258	0.000118367	0.0151967	0.000186415
202237_at	NNMT	5.84605	9.04541	10.2144	6.85483	3.19936	4.3683	2.19058	0.000540719	0.000136745	0.00348787
205668_at	LY75	4.87628	7.65067	5.94788	5.00688	2.77439	1.07159	2.6438	0.00120125	0.00399168	0.0102455
207039_at	CDKN2A	7.23848	9.85486	9.94786	7.35246	2.61638	2.70938	2.5024	3.57278e-05	1.49607e-05	9.95372e-06
227276_at	PLXDC2	5.73214	8.20419	8.4931	5.60176	2.47205	2.76097	2.60243	0.000327542	0.000195373	0.000453462
236297_at	---	3.07952	5.52137	5.97694	3.0326	2.44185	2.89742	2.48877	8.25322e-05	5.69862e-05	0.000141853
206204_at	GRB14	4.25291	6.64206	6.5301	4.16832	2.38915	2.27719	2.47374	0.000641242	0.00198463	0.00412213
202238_s_at	NNMT	5.77067	8.14217	9.15895	6.59917	2.3715	3.38828	1.543	0.000784268	0.000250973	0.00159268
226132_s_at	MANEAL	5.30651	7.67119	5.86128	6.09984	2.36468	0.554776	1.57135	0.00804585	0.13551	0.00120648
209644_x_at	CDKN2A	8.97287	11.3051	11.2794	9.07529	2.33226	2.30654	2.22984	0.000301047	0.000452827	2.97021e-07
238455_at	---	4.08098	6.40788	6.58053	4.03785	2.32689	2.49955	2.37003	1.24735e-05	0.00046262	0.000250477
218966_at	MYO5C	5.46235	7.7427	8.40207	6.45056	2.28036	2.93973	1.29214	0.000113799	0.000994863	0.000924089
211745_x_at	HBA1 /// HBA2	6.07574	8.33185	6.43918	6.55479	2.25611	0.363445	1.77706	5.5434e-05	0.0443212	0.000272154
205885_s_at	ITGA4	3.9673	6.15378	6.04723	2.85728	2.18649	2.07994	3.2965	2.9291e-05	0.00330671	2.45375e-05
205884_at	ITGA4	4.07814	6.22782	6.22023	3.1188	2.14968	2.1421	3.10902	6.91236e-06	0.00223173	0.00265525
1554640_at	PALM2	3.95009	6.04175	5.68291	4.00945	2.09166	1.73281	2.0323	0.00522547	0.00582658	0.000268342
213416_at	ITGA4	5.9866	8.07468	8.17406	4.62194	2.08808	2.18746	3.45274	0.000896983	0.000229737	0.000202885
204114_at	NID2	6.62783	8.68409	6.59074	6.6032	2.05626	-0.037092	2.08089	0.000186719	0.826004	0.00626091
217414_x_at	HBA1 /// HBA2	6.20186	8.22664	6.32443	6.52188	2.02478	0.122566	1.70476	0.00318265	0.473528	1.13709e-05
1569191_at	ZNF826	3.10682	5.1098	2.56502	2.44853	2.00298	-0.541798	2.66127	8.03283e-05	0.0186757	1.32403e-05
210448_s_at	P2RX5	6.0552	8.04246	6.80646	6.22211	1.98727	0.751262	1.82035	0.0044773	0.008899	0.00435921
243366_s_at	---	5.24132	7.21431	7.33841	3.85322	1.973	2.0971	3.36109	1.03107e-05	0.001882	0.000807429
1554542_at	LOC153328	5.68343	7.5586	5.71375	5.70568	1.87516	0.0303175	1.85291	0.00109324	0.849564	0.00113379
220051_at	PRSS21	6.7126	8.5154	8.30662	6.27543	1.8028	1.59402	2.23997	0.00935586	0.0083255	0.00578905
206698_at	XK	4.92069	6.72122	6.17908	5.82094	1.80053	1.25838	0.900286	0.000427179	0.00925454	0.00130994
219884_at	LHX6	6.8679	8.65209	7.97336	7.46219	1.78419	1.10546	1.18991	2.08139e-05	0.000139582	0.019616
237450_at	LOC389332	5.90091	7.63955	5.75491	5.88013	1.73864	-0.146008	1.75942	0.000824487	0.213767	0.000401838
211596_s_at	LRIG1	5.96863	7.69218	7.74702	6.17132	1.72355	1.77839	1.52086	0.000620556	0.000556983	0.0200875
213107_at	TNIK	4.93298	6.62097	6.797	5.67413	1.68799	1.86402	0.946839	0.00257858	0.000109182	0.0235235
1552289_a_at	CILP2	5.56237	7.23041	5.78124	6.52794	1.66804	0.218872	0.702462	9.19544e-05	0.188779	0.00255535
205187_at	SMAD5	5.94475	7.58227	6.0114	5.66633	1.63752	0.0666565	1.91594	0.00978389	0.765381	0.00210561
235451_at	SMAD5	8.57551	10.1445	8.63006	8.30692	1.56895	0.0545512	1.83754	0.000372151	0.651435	0.0107475
243110_x_at	NPW	4.73391	6.30213	4.61599	5.11151	1.56822	-0.117917	1.19062	0.00618119	0.509136	0.00487346
209733_at	MID2	5.0101	6.55095	6.07541	5.14407	1.54085	1.06531	1.40688	0.00159648	0.0133621	0.000460806
209008_x_at	KRT8	9.32716	10.8446	11.1238	10.2123	1.5174	1.79666	0.632298	0.00504978	0.00477905	0.00162428
209458_x_at	HBA1 /// HBA2	6.03578	7.53048	6.20304	6.3662	1.49469	0.16726	1.16428	0.0104729	0.349893	0.0236248
1552288_at	CILP2	4.85342	6.32869	4.91866	5.68828	1.47527	0.0652368	0.640414	0.000404924	0.536737	0.0472766
230003_at	---	4.0505	5.52422	5.61553	3.70867	1.47372	1.56503	1.81554	7.02642e-06	0.0243797	0.000194125
208510_s_at	PPARG	4.84267	6.31237	6.92057	4.91977	1.46969	2.0779	1.3926	0.014655	0.00570485	0.0203574
213912_at	TBC1D30	3.76719	5.23403	4.2724	4.65884	1.46684	0.505205	0.575196	0.00564627	0.0939507	0.0223608
232331_at	---	5.32632	6.77566	7.16801	5.58257	1.44934	1.84169	1.19309	0.000749884	0.000280264	0.00269908
211699_x_at	HBA1 /// HBA2	6.09753	7.53959	6.27265	6.30689	1.44206	0.175119	1.23269	0.00105608	0.24577	0.00352552
202037_s_at	SFRP1	9.43714	10.8728	10.7402	9.85894	1.43567	1.30307	1.01387	0.000814069	0.000220243	1.07994e-05
225516_at	SLC7A2	6.67754	8.11035	7.60728	6.99454	1.43281	0.929738	1.11581	0.000810801	0.000482766	0.0163471
1570153_at	C13orf38	5.11375	6.54258	5.82816	4.60174	1.42884	0.714417	1.94085	0.00800048	0.0699984	0.000856102
227641_at	FBXL16	7.08503	8.50614	7.99151	7.61172	1.42111	0.906477	0.894428	0.00874885	0.00402041	0.0329162
1564706_s_at	GLS2	4.61065	6.02994	4.78918	4.5216	1.41929	0.178533	1.50834	0.000238128	0.154035	0.00221167
207057_at	SLC16A7	4.35734	5.77531	5.75133	3.85508	1.41797	1.39399	1.92023	0.00198603	0.021899	0.00549816
209170_s_at	GPM6B	4.46379	5.86971	5.77791	3.34096	1.40592	1.31413	2.52875	0.0373638	0.037152	7.893e-05
211828_s_at	TNIK	4.2107	5.61576	5.7226	4.39021	1.40507	1.51191	1.22555	0.0115091	0.00970735	0.0073059
225681_at	CTHRC1	6.14762	7.53994	7.78996	6.3567	1.39232	1.64234	1.18323	0.00402395	0.00223207	0.0332947
202036_s_at	SFRP1	7.22508	8.61048	8.37809	7.49216	1.38539	1.15301	1.11831	0.00898722	0.00531013	0.0026074
228885_at	MAMDC2	4.36639	5.74316	4.30319	3.58813	1.37677	-0.0632021	2.15504	0.00616214	0.699378	2.54313e-06
225219_at	SMAD5	9.05012	10.4063	9.17533	8.87799	1.35621	0.125212	1.52834	0.00259635	0.490818	0.000519914
222717_at	SDPR	6.60465	7.95874	8.22612	7.20895	1.3541	1.62147	0.749795	0.0356625	0.0186133	0.0327586
204042_at	WASF3	6.42313	7.77237	7.01033	6.78426	1.34924	0.587193	0.988112	0.00541605	0.0407516	0.000821394
226865_at	---	5.36004	6.6989	7.707	5.31554	1.33886	2.34697	1.38336	0.000915225	9.98027e-05	0.000846675
205188_s_at	SMAD5	7.33051	8.66239	7.31986	7.23428	1.33189	-0.0106473	1.42811	0.00098315	0.928465	4.44821e-05
205110_s_at	FGF13	4.15157	5.48324	3.96354	3.99892	1.33167	-0.188027	1.48432	0.00175388	0.0621201	0.000558991
219569_s_at	TMEM22	7.18972	8.51556	6.18717	7.50367	1.32584	-1.00254	1.01189	0.00235172	0.0163385	0.00408266
229797_at	MCOLN3	3.49918	4.79029	6.41627	3.44241	1.29111	2.9171	1.34788	0.00097093	3.85482e-05	0.0176665
1555486_a_at	PRR5L	6.21765	7.49008	7.61122	6.87918	1.27243	1.39357	0.610896	0.0150094	0.0142725	0.00787238
219383_at	PRR5L	4.81845	6.0664	5.83848	4.85293	1.24795	1.02003	1.21346	0.000169849	0.0227193	0.00020377
204018_x_at	HBA1 /// HBA2	6.26657	7.50607	6.43537	6.59464	1.2395	0.168801	0.911428	0.00285973	0.00520359	0.00693949
225223_at	SMAD5	8.05535	9.28677	8.18774	7.78914	1.23143	0.132396	1.49763	0.0103151	0.55754	0.000282097
236918_s_at	LRRC34	4.48998	5.7018	3.71829	3.27112	1.21183	-0.771689	2.43069	0.000746342	0.0276602	0.000781226
200884_at	CKB	8.36446	9.55809	9.62466	9.06014	1.19363	1.2602	0.497942	0.0029487	0.0020875	0.041675
208850_s_at	THY1	5.9846	7.17517	6.42544	6.13107	1.19057	0.440841	1.04409	0.00919851	0.0317079	0.0189497
214022_s_at	IFITM1	7.66016	8.84598	9.06294	6.06892	1.18582	1.40278	2.77706	0.0476497	0.036082	0.00160368
206631_at	PTGER2	5.47919	6.65769	6.18415	5.7081	1.1785	0.704968	0.949588	0.026256	0.0168198	0.0252023
202295_s_at	CTSH	8.36483	9.53907	7.81246	6.7577	1.17424	-0.552367	2.78137	0.00314944	0.00649086	0.000240906
219298_at	ECHDC3	6.2161	7.38869	5.74182	5.74596	1.1726	-0.474274	1.64273	0.00102747	0.00376716	0.000105232
202149_at	NEDD9	6.06633	7.23338	8.06755	6.10245	1.16705	2.00121	1.13093	0.00129622	0.0025913	0.016799
220807_at	HBQ1	6.1946	7.33927	6.41169	6.92741	1.14467	0.217092	0.411858	0.000112327	0.112184	0.0232315
241925_x_at	---	3.33674	4.47997	4.55882	3.04129	1.14323	1.22208	1.43867	0.00231974	0.0876217	0.00268021
204783_at	MLF1	6.53107	7.66047	6.77488	6.31978	1.1294	0.243813	1.34069	0.00219644	0.147592	0.0127013
229332_at	HPDL	5.88515	7.00022	6.25094	6.04531	1.11507	0.365793	0.954908	0.0158345	0.156672	0.0017663
242283_at	DNAH14	5.29684	6.41171	5.77209	5.05537	1.11487	0.475256	1.35634	0.00928699	0.118077	1.82887e-05
219315_s_at	TMEM204	6.75541	7.86503	7.42306	6.70351	1.10962	0.667649	1.16152	0.000889439	0.016964	0.00132444
206354_at	SLCO1B3	4.92029	6.01674	4.79456	4.24815	1.09645	-0.125728	1.76858	0.00951078	0.542488	0.00229328
218711_s_at	SDPR	7.41045	8.50411	8.70452	7.79166	1.09366	1.29408	0.71245	0.0137054	0.00491313	0.0391273
221942_s_at	GUCY1A3	4.91344	6.00575	6.90367	5.50423	1.09231	1.99023	0.501513	0.00176363	0.000244229	0.0234328
221648_s_at	---	6.96509	8.05167	7.53429	6.5056	1.08658	0.569202	1.54608	0.00905752	0.034079	0.00193576
226925_at	ACPL2	6.32129	7.39698	8.30624	4.92181	1.07569	1.98495	2.47516	0.0119541	0.00155365	0.00241623
223824_at	RNLS	4.69196	5.74763	6.10431	4.57787	1.05568	1.41235	1.16977	0.00508475	0.016782	0.015314
202948_at	IL1R1	5.16267	6.21797	5.67725	5.53692	1.0553	0.514582	0.681044	0.00436413	0.0472007	0.00309492
235428_at	---	4.54642	5.59797	5.45233	4.87859	1.05154	0.905908	0.719379	0.00675377	0.0273452	0.0271342
229139_at	JPH1	8.13112	9.1813	8.66974	7.71126	1.05018	0.538618	1.47004	0.0123602	0.0299759	0.0275992
221916_at	NEFL	6.77184	7.8185	6.53249	7.04564	1.04666	-0.239353	0.772858	0.00454414	0.12861	0.0243216
204510_at	CDC7	7.22674	8.27127	8.2146	7.42836	1.04454	0.987863	0.842918	0.0190428	0.0130992	0.0446542
209167_at	GPM6B	5.24037	6.28491	6.36107	4.0223	1.04454	1.1207	2.2626	0.0307801	0.0191861	0.00829326
241503_at	FAM81A	4.84428	5.88456	5.37952	5.06081	1.04028	0.535245	0.823748	0.00439807	0.0194847	0.0432662
208767_s_at	LAPTM4B	11.0485	12.0879	11.6525	11.6895	1.03935	0.603944	0.398392	3.21567e-05	0.00022162	0.019423
242100_at	CHSY3	3.47031	4.50447	3.38076	3.52689	1.03415	-0.0895594	0.977575	0.0103458	0.524888	0.0156984
219745_at	TMEM180	6.95424	7.98816	7.40836	7.275	1.03392	0.454115	0.713162	0.000175388	0.0249581	0.00314723
239761_at	GCNT1	6.50315	7.52968	7.25206	6.10302	1.02653	0.748904	1.42666	0.00079153	0.00040481	0.00367488
205505_at	GCNT1	6.35416	7.37959	7.28586	6.15009	1.02543	0.9317	1.2295	0.000207372	0.000312718	0.00197163
202035_s_at	SFRP1	6.0867	7.10368	6.74979	6.1091	1.01698	0.663086	0.994578	0.00653537	0.0301294	0.0100963
1554679_a_at	LAPTM4B	10.285	11.2925	10.8741	10.7935	1.0075	0.589074	0.499022	0.000352841	5.49369e-05	0.0156653
202995_s_at	FBLN1	6.22956	7.23437	6.72985	6.39804	1.00481	0.500294	0.836331	0.00259161	0.0287745	0.0100031
203799_at	CD302	3.24508	4.2456	3.3133	3.04686	1.00052	0.0682197	1.19875	0.000497361	0.523597	0.00126805
1552946_at	ZNF114	5.82033	6.81707	5.91899	5.54209	0.996733	0.0986578	1.27497	0.0106659	0.353521	0.00294878
206103_at	RAC3	7.97802	8.95025	8.81859	8.02732	0.97223	0.840571	0.922931	0.018201	0.04323	0.0383074
226748_at	LYSMD2	8.15591	9.12496	8.83981	8.26466	0.969049	0.683899	0.860298	0.00319875	0.00370493	0.0135076
204784_s_at	MLF1	8.26915	9.23681	8.59777	8.45024	0.967653	0.328616	0.786567	0.00208694	0.0207827	0.0152723
201387_s_at	UCHL1	7.145	8.11175	7.23574	7.08774	0.966747	0.0907368	1.02401	0.00248877	0.578816	0.00188657
206299_at	FAM155B	7.23406	8.19892	7.67709	7.50259	0.964855	0.443032	0.696325	0.00451696	0.021792	0.00327443
218755_at	KIF20A	9.02731	9.98493	9.94499	8.9581	0.957624	0.917681	1.02683	0.00421613	0.00467598	0.0498771
220060_s_at	C12orf48	5.85864	6.81228	6.59243	5.69867	0.953641	0.733792	1.1136	0.0412378	0.0695393	0.0478497
205743_at	STAC	7.03858	7.99218	6.91456	6.81305	0.953598	-0.124022	1.17913	0.00385782	0.508004	0.00239427
228977_at	LOC729680	7.53638	8.486	7.87501	7.57552	0.94962	0.338625	0.910482	0.00849475	0.0934991	0.0319031
218500_at	C8orf55	7.33214	8.28116	7.79171	7.20329	0.949022	0.459573	1.07787	0.00459431	0.0523575	0.00269163
215091_s_at	GTF3A	10.9288	11.8776	11.5114	11.0596	0.948836	0.582604	0.818016	0.00525259	0.00697338	0.0189733
222904_s_at	TMC5	4.92639	5.85567	5.66328	4.66296	0.929282	0.736889	1.19271	0.00977693	0.0213553	0.00152705
1565951_s_at	CHML	4.73068	5.65233	5.58352	4.64406	0.921643	0.852837	1.00827	0.0393568	0.0486942	0.0407343
201338_x_at	GTF3A	11.0615	11.9798	11.6365	11.2468	0.918277	0.574976	0.733	3.42215e-05	0.00934199	0.0158347
219615_s_at	KCNK5	5.7255	6.63809	6.32548	5.73802	0.912589	0.599986	0.900069	0.00236074	0.0467644	0.0481903
226889_at	WDR35	7.25164	8.1519	7.77939	7.2814	0.900258	0.527751	0.870501	0.00633957	0.0110757	0.00892158
221586_s_at	E2F5	7.58589	8.47271	7.99646	7.73723	0.886827	0.410579	0.735481	4.27023e-05	0.198183	0.0166985
227165_at	SKA3	7.71066	8.59632	8.34314	7.52208	0.885665	0.632481	1.07424	5.07507e-05	0.0188099	0.0206686
242519_at	CCDC152	4.1363	5.02091	5.13999	4.31131	0.884612	1.0037	0.709602	0.000918595	0.0394421	0.022661
221911_at	ETV1	3.36467	4.24542	4.39068	3.52138	0.880748	1.02601	0.724037	0.0136382	0.00786782	0.0484915
204717_s_at	SLC29A2	5.57542	6.45266	6.50756	5.45385	0.877244	0.932143	0.998814	0.0171186	0.0129774	0.0318403
205531_s_at	GLS2	5.66479	6.53993	5.64314	5.67429	0.875141	-0.021645	0.865635	0.00137718	0.642806	0.00192589
203543_s_at	KLF9	5.61577	6.49085	6.71346	5.75122	0.875072	1.09769	0.739625	0.00912596	0.00188778	0.0396766
223843_at	SCARA3	4.80539	5.67725	4.93512	4.42134	0.87186	0.12973	1.25591	0.0332732	0.593451	0.011182
203453_at	SCNN1A	10.083	10.9533	11.3812	10.5263	0.870349	1.2982	0.427043	0.0138689	0.00679202	0.00101413
201601_x_at	IFITM1	7.88514	8.75431	9.06054	7.02393	0.869175	1.1754	1.73038	0.0379422	0.0240814	0.00239032
204127_at	RFC3	9.42934	10.2974	10.0562	9.15569	0.868041	0.626842	1.14169	0.0196372	0.0289366	0.0123042
201860_s_at	PLAT	7.94549	8.80924	9.02455	7.45487	0.863753	1.07906	1.35437	0.0145838	0.00240037	0.0038197
212510_at	GPD1L	8.43074	9.29313	9.0269	8.49287	0.862384	0.596156	0.800252	0.00205167	0.0311392	0.000529141
202638_s_at	ICAM1	6.05292	6.91379	7.30236	5.94054	0.860871	1.24944	0.973251	0.00988112	0.00875631	0.00196353
229641_at	CCBE1	7.19822	8.05438	8.35566	7.2482	0.856158	1.15744	0.806178	0.00427143	0.00135227	0.00666141
204128_s_at	RFC3	8.19504	9.05078	8.84107	7.85712	0.855735	0.646025	1.19366	0.00437618	0.0127418	0.0237217
219785_s_at	FBXO31 /// LOC100288525	6.18436	7.03754	6.56735	6.03525	0.853174	0.382984	1.00228	0.0182235	0.0903845	0.0372556
202994_s_at	FBLN1	6.82634	7.67876	7.32053	6.9518	0.852416	0.494192	0.726959	0.0127382	0.0421616	0.0221001
240304_s_at	TMC5	4.77809	5.62595	5.29189	5.01462	0.847859	0.513799	0.611336	0.00355584	0.0221768	0.0181664
210692_s_at	SLC43A3	9.1493	9.98075	10.2913	9.16758	0.831447	1.14199	0.813167	0.00424065	0.000502661	0.0251265
204521_at	C12orf24	8.53452	9.36146	9.1817	8.70697	0.826931	0.647176	0.654488	0.0110603	0.00681627	0.0210669
242888_at	---	7.20394	8.02988	7.67794	6.79189	0.825935	0.474	1.23799	0.0189038	0.0852448	0.00258551
219494_at	RAD54B	7.88034	8.70344	8.3706	7.96154	0.823095	0.490258	0.7419	0.00405374	0.0273819	0.0492249
205229_s_at	COCH	3.48776	4.30762	3.74467	3.65514	0.819864	0.256916	0.65248	0.0138705	0.192062	0.0340792
227444_at	ARMCX4	2.62522	3.44465	2.60953	2.69148	0.819431	-0.0156944	0.753171	6.46983e-06	0.856606	0.002879
219152_at	PODXL2	6.28099	7.10011	6.54976	6.59782	0.819117	0.268768	0.502287	0.00588133	0.129528	0.0134708
217979_at	TSPAN13	9.15222	9.96919	8.93132	9.05344	0.816968	-0.220895	0.91575	0.00358074	0.0565846	0.000654909
204146_at	RAD51AP1	8.33463	9.14998	8.98023	8.14383	0.815348	0.645599	1.00615	0.0166922	0.0132921	0.0394871
234023_s_at	CENPJ	4.3434	5.15587	4.82025	3.81594	0.812464	0.476849	1.33993	0.00838827	0.0415917	0.0123593
207828_s_at	CENPF	8.95679	9.76899	9.87906	8.81064	0.812193	0.922265	0.958343	0.0117686	0.00677756	0.0478898
211519_s_at	KIF2C	7.94048	8.75114	8.5874	8.07219	0.810662	0.646918	0.678949	0.000162114	0.00153097	0.0491809
228876_at	BAIAP2L2	6.82964	7.63959	7.21953	7.09322	0.809947	0.389884	0.546371	0.0190808	0.112003	0.00288323
222714_s_at	LACTB2	8.76658	9.57439	8.90102	8.8841	0.807805	0.134435	0.690287	0.00466972	0.266201	0.0212605
239503_at	---	4.90955	5.71653	5.14418	4.60836	0.806973	0.234626	1.10816	0.0161536	0.272847	0.000853542
229404_at	TWIST2	5.47608	6.27873	5.27613	5.5608	0.802646	-0.199949	0.717924	0.00799691	0.368453	0.0116153
229538_s_at	IQGAP3	7.35513	8.15321	8.19409	7.16028	0.798078	0.838961	0.992933	0.00383982	0.0114336	0.0416435
209891_at	SPC25	7.08723	7.88265	7.66688	6.6489	0.795425	0.579655	1.23375	0.00467054	0.0246848	0.0446781
204588_s_at	SLC7A7	6.00027	6.79335	5.91871	5.77739	0.793081	-0.0815628	1.01596	0.00209252	0.530532	0.0100482
205485_at	RYR1	5.62591	6.41422	5.61308	5.59081	0.788305	-0.0128369	0.823406	0.00123456	0.905403	0.00225356
242069_at	CBX5	6.04159	6.82802	6.53799	6.09287	0.786431	0.496407	0.735145	0.0219646	0.0640706	0.0147453
202855_s_at	SLC16A3	8.43717	9.22034	9.28881	8.03822	0.783166	0.85164	1.18212	0.00398423	1.04752e-05	0.00168485
215765_at	LRRC41	4.7386	5.52149	5.16567	4.80877	0.782894	0.427072	0.712722	0.0122584	0.0694412	0.0335951
234944_s_at	FAM54A	6.98518	7.76709	7.44715	7.00487	0.781907	0.461965	0.762213	0.0243176	0.0588611	0.0460475
218691_s_at	PDLIM4	6.69372	7.47309	6.85707	6.71133	0.779367	0.163347	0.761763	0.00474465	0.378735	0.0281799
202856_s_at	SLC16A3	9.22316	10.0025	10.0648	8.90303	0.779342	0.84166	1.09947	0.000935235	8.99793e-05	0.000903808
242324_x_at	CCBE1	6.42418	7.19817	7.26288	6.58434	0.77399	0.838698	0.613825	0.0116798	0.0202704	0.00353825
202146_at	IFRD1	7.26275	8.03344	8.11008	7.00695	0.770696	0.847337	1.02649	0.023216	0.0129706	0.029434
222037_at	MCM4	9.01518	9.78524	9.67268	8.98968	0.770054	0.657496	0.795554	0.00460418	0.00653117	0.0478591
204794_at	DUSP2	7.09299	7.86238	7.45716	6.89566	0.769391	0.364166	0.966729	0.0184314	0.0991037	0.0378346
230033_at	C19orf51	7.58957	8.35844	7.48491	7.85053	0.768873	-0.10466	0.507914	0.0214026	0.572146	0.0339836
203387_s_at	TBC1D4	8.08768	8.85274	8.71633	7.96926	0.76506	0.628651	0.883483	0.0397512	0.0416674	0.0104462
219922_s_at	LTBP3	7.00607	7.77001	7.39254	7.33382	0.763939	0.386462	0.436194	0.00279232	0.01395	0.0188747
216331_at	ITGA7	6.17864	6.94208	6.49016	6.08399	0.763436	0.311517	0.85809	0.0489178	0.0258884	0.0314099
204215_at	C7orf23	8.17249	8.93446	8.68902	7.87661	0.761975	0.516535	1.05786	0.0187676	0.0636135	0.0200099
211300_s_at	TP53	7.61533	8.37502	8.28661	7.92346	0.759683	0.671277	0.451556	0.0050025	0.00235081	0.0466217
226912_at	ZDHHC23	5.88507	6.64346	6.26597	6.08597	0.758392	0.380903	0.557484	0.00391855	0.0385816	0.00686518
219312_s_at	ZBTB10	3.03072	3.7875	3.21963	2.87178	0.756778	0.188914	0.915711	0.0481945	0.0999703	0.0196854
223275_at	PRMT6	7.70078	8.45546	8.16037	7.464	0.754676	0.459587	0.991462	0.00366396	0.0244742	0.0109643
230250_at	PTPRB	3.69131	4.43566	3.76891	3.50462	0.744349	0.0775973	0.931042	0.0130243	0.623083	0.00973762
225081_s_at	CDCA7L	8.29194	9.03241	8.96063	7.91951	0.740466	0.668692	1.1129	0.00880152	0.00813163	0.0435933
216870_x_at	DLEU2	6.4582	7.19528	6.6462	6.17195	0.737079	0.188001	1.02333	0.0239215	0.355621	0.0467344
224548_at	HES7	6.61908	7.35486	7.12168	6.72323	0.735786	0.502602	0.631633	0.00248229	0.0103603	0.0464284
215425_at	BTG3	4.48944	5.22493	5.00083	4.56582	0.735489	0.511387	0.659115	0.0137811	0.0627623	0.0218022
205733_at	BLM	6.89987	7.63424	7.4594	6.90025	0.734375	0.559527	0.733994	0.000678249	0.00310648	0.0363058
1553654_at	SYT14	3.2544	3.98717	4.00458	3.57086	0.732778	0.750187	0.41631	0.0056677	0.044339	0.0470979
1553120_at	CLSPN	4.99011	5.72212	5.41068	4.67815	0.732008	0.420565	1.04397	0.000376579	0.110033	0.000648616
205395_s_at	MRE11A	8.03385	8.76534	8.76931	8.15736	0.73149	0.735458	0.607981	0.000644749	0.00384254	0.023071
219288_at	C3orf14	9.3249	10.0538	9.82115	8.99986	0.728857	0.496254	1.0539	0.00287303	0.00255053	0.0252702
202107_s_at	MCM2	9.48819	10.2143	10.2867	9.10697	0.7261	0.79853	1.10732	0.0192401	0.00779632	0.0445447
210215_at	TFR2	5.59584	6.31857	5.58141	5.73912	0.722731	-0.0144259	0.579451	0.0139598	0.955276	0.0233892
204023_at	RFC4	9.18881	9.91127	9.9353	8.58999	0.722464	0.746489	1.32129	0.0147883	0.00829383	0.0367395
206752_s_at	DFFB	6.40343	7.123	6.93561	6.35866	0.71957	0.532172	0.764347	0.018879	0.0380787	0.000644039
202637_s_at	ICAM1	7.33406	8.0535	8.41122	7.3363	0.719436	1.07716	0.717198	0.00107853	0.00119021	0.00102497
219733_s_at	SLC27A5	7.23273	7.95136	7.81405	7.32492	0.718628	0.581322	0.626435	0.000235966	0.000412357	0.000911298
221436_s_at	CDCA3	8.33778	9.05604	8.86005	8.18459	0.718257	0.522266	0.871447	0.00211924	0.00136547	0.0379744
232242_at	---	3.25334	3.96933	3.78759	3.48516	0.715988	0.534249	0.484173	0.0069577	0.0198501	0.0460856
223605_at	SLC25A18	4.52808	5.24223	5.55947	4.62698	0.714154	1.03139	0.61525	0.0302895	0.00672676	0.0318116
223381_at	NUF2	8.47459	9.18521	9.0978	8.03148	0.710614	0.623208	1.15373	0.0194679	0.0189904	0.045137
226482_s_at	TSTD1	8.61364	9.32039	9.13193	8.91575	0.70675	0.518289	0.404643	0.00670119	0.0207816	0.0478927
203386_at	TBC1D4	7.9041	8.60989	8.42446	7.80224	0.705799	0.520361	0.807652	0.0425382	0.0598569	0.00259345
1553810_a_at	KIAA1524	5.23665	5.9395	5.78062	4.8585	0.702854	0.543968	1.08101	0.0429724	0.0875668	0.0120708
225291_at	PNPT1	9.4583	10.1593	9.84868	9.45767	0.701028	0.390374	0.701659	0.00173033	0.0306278	0.0469267
218911_at	YEATS4	7.09222	7.79273	7.59106	7.03411	0.700509	0.498832	0.758621	0.0246327	0.0324118	0.0445703
212771_at	FAM171A1	7.54019	8.24018	8.04601	6.30904	0.699988	0.505822	1.93114	0.000245906	0.00159769	0.00605265
235749_at	UGGT2	4.93858	5.63846	5.18226	4.33122	0.699885	0.243689	1.30724	0.0249147	0.186956	0.00450664
223307_at	CDCA3	8.98133	9.68111	9.47056	8.6644	0.699774	0.48923	1.0167	0.00297972	0.0121695	0.0469336
1552619_a_at	ANLN	9.38382	10.0836	9.92147	8.78584	0.699757	0.53765	1.29774	0.0116186	0.0309384	0.0198839
202147_s_at	IFRD1	7.73364	8.43154	8.49482	7.69008	0.697898	0.761181	0.741463	0.00127526	0.0227783	0.0170938
1556429_a_at	WDR67	5.73455	6.42602	6.0073	5.70355	0.69147	0.272749	0.722472	0.0486099	0.331759	0.0239103
1569342_at	GLI3	4.82456	5.51375	4.98343	4.98414	0.689183	0.158862	0.529609	0.0309776	0.44883	0.0304491
231855_at	KIAA1524	6.63949	7.32725	7.01373	5.98975	0.687764	0.374246	1.33751	0.00718152	0.0759281	0.0299129
223062_s_at	PSAT1	10.0133	10.698	10.4453	9.80344	0.684726	0.432046	0.894539	0.0179391	0.0856488	0.00971453
234307_s_at	KIF26A	5.24102	5.92423	5.49177	5.52852	0.683202	0.250747	0.395707	0.0051779	0.088164	0.0257721
225786_at	NCRNA00201	5.41008	6.09181	6.02493	5.59745	0.681733	0.614853	0.494364	0.0195998	0.0255597	0.040455
204782_at	---	5.19478	5.87628	5.41697	5.1686	0.681504	0.222194	0.707688	0.0494892	0.363727	0.0208045
213109_at	TNIK	3.81468	4.49466	4.66031	4.02571	0.679976	0.845622	0.468951	0.000989767	0.00492596	0.00331622
217640_x_at	SKA1	6.39472	7.07413	6.95946	5.8374	0.679411	0.564737	1.23673	0.0195709	0.0163662	0.0357176
223545_at	FANCD2	7.60072	8.278	8.14774	7.342	0.677287	0.547023	0.935999	0.0209395	0.0339435	0.0381764
207891_s_at	HAUS7 /// TREX2	6.29055	6.96589	6.6626	6.10173	0.675339	0.372052	0.864162	0.000584364	0.162887	0.0496552
226287_at	CCDC34	8.22823	8.90188	8.6982	8.02278	0.673643	0.469966	0.879099	0.00516712	0.0158727	0.0475738
212599_at	AUTS2	8.10506	8.77826	8.46095	7.93216	0.673202	0.35589	0.846105	0.0342831	0.145908	0.00338185
202983_at	HLTF	7.95955	8.63175	8.48046	7.57302	0.672202	0.520912	1.05874	0.0206331	0.0532847	0.0325731
227196_at	RHPN2	7.22147	7.89252	7.62817	6.99054	0.671048	0.406696	0.901978	0.0106611	0.0514905	0.0144113
220892_s_at	PSAT1	8.11557	8.78627	8.48459	7.93944	0.670698	0.369022	0.846829	0.00140814	0.113501	0.00401683
218701_at	LACTB2	7.93461	8.60506	7.95203	8.14818	0.670447	0.0174195	0.456881	0.0381213	0.91172	0.0024947
202384_s_at	TCOF1	8.3074	8.97714	8.91914	8.24113	0.669739	0.611732	0.736017	0.00865123	0.0029069	0.0449228
244427_at	KIF23	4.013	4.68192	4.25584	3.74448	0.668923	0.242837	0.937446	0.00415672	0.104852	0.00407288
219735_s_at	TFCP2L1	7.91901	8.58709	8.28972	8.08949	0.668084	0.370711	0.497602	0.00247867	0.00441356	0.0175799
226661_at	CDCA2	8.61576	9.28337	9.22977	8.28663	0.667612	0.614008	0.996739	0.00287895	0.000565138	0.0439861
201843_s_at	EFEMP1	8.68625	9.35298	9.17054	8.12306	0.666723	0.484288	1.22991	0.00202114	0.0130489	0.0139281
222857_s_at	KCNMB4	6.38005	7.04393	6.81774	6.44808	0.663878	0.437695	0.59585	0.0267395	0.0385958	0.0412999
235684_s_at	SESN3	4.92717	5.59027	4.85838	5.03757	0.663098	-0.0687902	0.5527	0.00855013	0.756506	0.0199949
208159_x_at	DDX11	8.08819	8.7509	8.61401	8.08189	0.662711	0.525821	0.669012	0.00425536	0.0228989	0.0367081
224932_at	CHCHD10	9.04011	9.70257	9.60981	8.95226	0.662463	0.5697	0.750316	0.0370462	0.0542065	0.0467157
211089_s_at	NEK3	5.69358	6.35555	6.24351	5.74432	0.661975	0.549934	0.611234	0.0431672	0.0512358	0.0246743
227212_s_at	PHF19	8.60816	9.26995	9.38642	8.19099	0.661791	0.778259	1.07897	0.0034744	0.000256862	0.0170542
222685_at	HAUS6	7.77452	8.4363	8.34338	6.93711	0.661776	0.56886	1.4992	0.0478404	0.0465591	0.0455162
1564467_at	FAM161A	5.20684	5.86642	5.33913	5.13979	0.659581	0.132288	0.726626	0.0138798	0.617684	0.0361166
230876_at	ZNF883	4.76827	5.42394	3.93303	4.5255	0.655674	-0.835236	0.89844	0.0331349	0.0462367	0.00841009
244324_at	C18orf54	6.96867	7.62382	7.51265	6.76286	0.655151	0.543981	0.860958	0.0285014	0.0370726	0.0466357
224959_at	SLC26A2	9.68469	10.3339	10.2282	9.65497	0.649249	0.543514	0.678972	0.00305453	0.0179845	0.0320594
207199_at	TERT	6.14854	6.79537	6.07862	6.31616	0.646826	-0.0699228	0.479208	0.0126683	0.702746	0.0223659
235178_x_at	ESCO2	3.48254	4.12847	3.66642	3.47249	0.645938	0.183885	0.655985	0.0119315	0.16814	0.0387258
243805_at	CCBE1	5.0859	5.72853	5.88729	5.00568	0.642634	0.801394	0.722854	0.0145525	0.00590311	0.00909184
218168_s_at	CABC1	7.91167	8.55414	8.5013	7.83474	0.642466	0.589624	0.7194	0.00767836	0.00380819	1.6642e-05
1556190_s_at	PRNP	3.97314	4.6151	4.77595	4.08534	0.641958	0.802809	0.529763	0.0223834	0.00149828	0.0397323
222608_s_at	ANLN	10.1927	10.8337	10.6741	9.53958	0.641056	0.481456	1.29413	0.0179917	0.0215263	0.0297985
220840_s_at	C1orf112	7.09211	7.73277	7.64035	6.93787	0.640661	0.548238	0.794905	0.00990248	0.0341629	0.0419977
219544_at	C13orf34	8.30479	8.94452	8.92498	8.03131	0.639731	0.62019	0.913214	0.00479571	0.00440874	0.0381669
238133_at	---	4.29481	4.93152	5.00777	4.42801	0.636714	0.712967	0.503509	0.0132647	0.00371609	0.000563992
219537_x_at	DLL3	6.51196	7.14638	6.58456	6.70626	0.634424	0.072603	0.440123	0.00081969	0.304508	0.0083618
229442_at	C18orf54	7.57677	8.20849	8.05061	7.01792	0.631714	0.473835	1.19056	0.0447539	0.0633987	0.0480938
212619_at	TMEM194A	5.45347	6.08495	5.64127	5.03057	0.631483	0.187809	1.05438	0.0351481	0.362541	0.0407227
218005_at	ZNF22	8.4112	9.04245	8.83711	7.74263	0.631249	0.42591	1.29981	0.00588029	0.013689	0.0337754
219985_at	HS3ST3A1	7.38064	8.01012	6.21914	7.00714	0.629473	-1.16151	1.00298	0.00510757	0.000327152	0.0130758
223296_at	SLC25A33	7.89794	8.52574	8.26276	7.89734	0.627794	0.364815	0.628394	0.0142607	0.0464884	0.0469748
227607_at	STAMBPL1	7.56179	8.18752	7.94317	7.33992	0.625729	0.381379	0.847604	0.0211314	0.15671	0.0452978
221958_s_at	WLS	8.45142	9.07566	9.19296	8.42451	0.624242	0.741541	0.651155	0.0474282	0.033736	0.0382678
218252_at	CKAP2	9.35268	9.97587	9.84265	9.12012	0.623191	0.489972	0.855747	0.0142679	0.0164902	0.00217263
1553299_at	DUSP5P	4.51056	5.13095	4.50097	4.40119	0.620384	-0.0095919	0.729753	0.0106336	0.913591	0.00343128
219433_at	BCOR	5.54103	6.15979	5.74774	5.61861	0.618752	0.206704	0.541173	0.0190359	0.339833	0.0127977
232899_at	FAM41C /// RPL23AP7 /// RPL23AP82	6.92737	7.54578	7.3014	7.07439	0.61841	0.374028	0.471384	0.0117479	0.0257438	0.0283236
228752_at	EFCAB4B	4.85263	5.47082	4.80614	4.89979	0.618189	-0.0464952	0.571034	0.00731991	0.720672	0.0101782
241733_at	C18orf54	4.97362	5.58997	5.31049	4.43164	0.616352	0.336865	1.15833	0.0306164	0.123105	0.0431505
227211_at	PHF19	7.84178	8.45743	8.71664	7.55991	0.615656	0.87486	0.897521	0.0375366	0.0137091	0.0164669
239069_s_at	---	7.57967	8.19473	7.87776	7.69203	0.615065	0.298098	0.502696	0.0140231	0.0975937	0.00580571
233110_s_at	BCL2L12	8.05657	8.67146	8.48374	7.63832	0.614889	0.427176	1.03314	0.0243729	0.0493707	0.0247809
223513_at	CENPJ	7.33067	7.94539	7.83616	6.93297	0.614721	0.505498	1.01242	0.0345901	0.0365209	0.0272517
213427_at	RPP40	9.11989	9.73318	9.18603	9.22443	0.613287	0.0661377	0.508749	0.00208179	0.551899	0.0188592
210567_s_at	SKP2	7.18242	7.79549	8.04672	6.7711	0.613072	0.864302	1.02439	0.0202613	0.00563743	0.0162205
227818_at	CCDC21	7.71578	8.32809	7.8488	7.82597	0.612309	0.133025	0.502111	0.00310242	0.337612	0.0263225
209324_s_at	RGS16	6.05092	6.6627	6.5931	6.22716	0.611777	0.542181	0.435537	0.0270443	0.0923684	0.00489963
221652_s_at	C12orf11	10.166	10.7774	10.5275	10.3685	0.611442	0.361498	0.408948	0.00101415	0.0185447	0.0304604
223245_at	STRBP	7.28403	7.89367	7.75296	6.91834	0.609645	0.468934	0.975327	0.0134226	0.0461465	0.0214407
208691_at	TFRC	11.3671	11.9763	11.8102	11.2992	0.609268	0.443139	0.677155	0.0128465	0.0289451	0.0290516
219217_at	NARS2	8.72943	9.33791	8.92489	8.67932	0.60848	0.19546	0.658587	0.000548773	0.122201	0.0444886
218602_s_at	HAUS6	5.83478	6.44274	6.15319	5.14172	0.607955	0.318406	1.30102	0.0401921	0.146294	0.0260964
204492_at	ARHGAP11A	5.56602	6.17242	5.91888	5.03555	0.606401	0.352859	1.13687	0.0379031	0.0985201	0.0393488
226299_at	PKN3	6.32767	6.93271	6.66672	6.12956	0.605044	0.339051	0.803147	0.00118314	0.00741923	0.0470665
203818_s_at	SF3A3	8.71038	9.31531	9.24962	8.69403	0.604925	0.53924	0.621281	0.00380671	0.00583793	0.0449259
205603_s_at	DIAPH2	6.35506	6.95866	6.56485	6.48001	0.603604	0.209789	0.478648	0.023903	0.239042	0.0468595
239253_at	---	4.54132	5.14491	5.21186	4.48407	0.603584	0.670536	0.660834	0.048587	0.091184	0.0384206
235253_at	RAD1	7.00056	7.60118	7.66122	6.89584	0.600624	0.66066	0.705339	0.0113586	0.0149985	0.0431786
235014_at	LOC147727	6.41577	7.01576	6.50343	6.46898	0.599993	0.0876658	0.546779	0.00242137	0.360464	0.0332468
204093_at	CCNH	9.27562	9.87531	9.78015	9.31318	0.599697	0.504535	0.562129	0.000760767	0.00184332	0.0148362
229269_x_at	SSBP4	7.96345	8.56102	8.41831	8.12519	0.597563	0.454854	0.435824	0.00543096	0.0132102	0.0463334
205412_at	ACAT1	10.355	10.9511	10.4234	10.4999	0.596018	0.068351	0.451144	0.000838188	0.226861	0.0323148
235020_at	TAF4B	8.04188	8.63759	8.44959	7.71071	0.595717	0.407713	0.926883	0.0150042	0.0161239	0.0239828
219118_at	FKBP11	9.60373	10.1994	10.1082	9.12085	0.595704	0.504452	1.07858	0.00374512	0.00588125	0.00833454
235205_at	LOC346887	7.05381	7.64864	7.77132	7.1328	0.594828	0.717513	0.515834	0.00543695	0.00806309	0.0036583
222930_s_at	AGMAT	6.00462	6.59865	6.30554	5.71422	0.594023	0.30092	0.884423	0.0430706	0.100239	0.0254647
214240_at	GAL	10.168	10.7607	10.4147	10.1678	0.592682	0.246671	0.59289	0.0004773	0.0624002	0.00206365
218404_at	SNX10	7.125	7.7167	7.75042	7.1101	0.5917	0.625418	0.606608	0.00128072	0.0251419	0.0433885
213761_at	MDM1	5.53117	6.12136	5.70481	5.32649	0.590186	0.173638	0.794869	0.0131415	0.416593	0.00389442
219588_s_at	NCAPG2	8.43295	9.02203	9.07767	7.7394	0.589085	0.644724	1.28263	0.042495	0.0285565	0.0440846
210869_s_at	MCAM	8.00623	8.5949	8.89647	6.71399	0.588671	0.890241	1.88091	0.0426113	0.0187709	0.00650724
221520_s_at	CDCA8	8.78553	9.37002	9.26556	8.75149	0.584495	0.480036	0.618535	0.00521711	0.00417693	0.0333031
240365_at	LOC647946	4.8911	5.47509	5.65675	4.87848	0.583997	0.765656	0.596614	0.0465735	0.0151567	0.013655
209754_s_at	TMPO	6.31937	6.90319	6.7372	5.2991	0.583829	0.417836	1.60409	0.0301021	0.137319	0.0329389
215739_s_at	TUBGCP3	5.96006	6.54231	6.62552	5.78465	0.582256	0.665458	0.757662	0.0218195	0.0318135	0.00416083
226895_at	NFIC	9.38366	9.96496	9.97559	9.10622	0.581303	0.591933	0.858737	0.024633	0.028578	0.00386005
235273_at	DYX1C1	5.21842	5.79707	5.27349	4.82228	0.578645	0.0550689	0.974792	0.0451092	0.48051	0.00802351
223130_s_at	MYLIP	7.10077	7.6793	7.30926	7.15263	0.578532	0.208491	0.526677	0.00245902	0.250182	0.0229691
224523_s_at	C3orf26	10.0205	10.5986	10.4306	9.70506	0.578074	0.410074	0.893541	0.000663319	0.00179705	0.0185715
208795_s_at	MCM7	9.33699	9.91442	9.83296	8.76551	0.577434	0.495967	1.14892	0.0047829	0.0031746	0.037469
201664_at	SMC4	10.4665	11.0427	11.0381	9.92623	0.576167	0.57159	1.11648	0.00772526	0.00401518	0.0223868
203696_s_at	RFC2	8.26459	8.84024	8.74512	7.88623	0.575649	0.480533	0.95401	0.0363833	0.0490468	0.0407384
212022_s_at	MKI67	8.75553	9.32995	9.44429	8.45299	0.574419	0.688757	0.876958	0.00918468	0.00991324	0.0321102
225861_at	FAM195A	8.43132	9.0052	8.72649	8.52765	0.573887	0.295177	0.477551	0.000299255	0.0356896	0.00175863
210983_s_at	MCM7	9.89159	10.4652	10.3961	9.24594	0.573632	0.504504	1.21928	0.00618707	0.004976	0.0281709
219257_s_at	SPHK1	8.39808	8.97166	8.56551	8.33071	0.573586	0.167429	0.640953	0.00058492	0.0248951	0.000528827
225943_at	NLN	7.96036	8.5327	8.25522	7.89605	0.572348	0.294861	0.636659	0.0133057	0.0708709	0.0348216
222697_s_at	ABHD10	8.32596	8.89781	8.62569	8.09793	0.571843	0.299727	0.799874	0.0236828	0.180242	0.0231616
204240_s_at	SMC2	8.87943	9.4511	9.31511	8.50082	0.571671	0.435688	0.950276	0.00687587	0.00909595	0.0248521
222632_s_at	LZTFL1	6.85886	7.4297	7.17079	6.59396	0.570839	0.311925	0.835739	0.0100331	0.0310486	0.0268541
244786_at	SNHG10	4.72219	5.29298	5.23466	4.71868	0.570794	0.512478	0.574297	0.0179678	0.0334693	0.038107
203210_s_at	RFC5	7.13673	7.70596	7.75075	7.05355	0.569231	0.614025	0.652408	0.00215729	0.00766986	0.0382661
223417_at	RAD18	6.74075	7.30903	7.15037	6.53272	0.568281	0.409625	0.77631	0.0387469	0.027473	0.0213282
205899_at	CCNA1	8.71702	9.28491	7.89985	6.54517	0.567898	-0.817162	2.73974	0.00646343	0.127184	0.00432744
211814_s_at	CCNE2	7.28185	7.84865	7.91732	6.90716	0.566806	0.635471	0.941496	0.00377006	0.00737422	0.0184323
220120_s_at	EPB41L4A	3.79612	4.36288	4.22847	3.64394	0.566757	0.432349	0.71894	0.047565	0.0865673	0.0154235
220993_s_at	GPR63	4.76431	5.33079	5.03502	4.61183	0.566482	0.270708	0.718964	0.016399	0.279647	0.0101524
205961_s_at	PSIP1	7.38581	7.95216	8.07357	6.63068	0.566347	0.687762	1.32148	0.0478582	0.0276637	0.0345106
216568_x_at	---	5.71652	6.28171	6.52045	5.88538	0.565185	0.80393	0.396331	0.0012505	0.000168416	0.0319743
224715_at	WDR34	8.6775	9.24144	9.32808	8.18488	0.563946	0.650582	1.05657	0.0165772	0.00665013	0.0263605
223305_at	TMEM216	7.41423	7.97804	7.88742	7.37737	0.563816	0.473194	0.600677	0.0164196	0.00335019	0.0295615
201614_s_at	RUVBL1	9.4051	9.96891	9.81622	9.20121	0.563804	0.411122	0.767693	0.00159077	0.00429196	0.0142925
205883_at	ZBTB16	4.38477	4.94809	5.77919	4.54766	0.563323	1.39442	0.400427	0.011137	0.00797584	0.0383476
235588_at	ESCO2	6.44936	7.01236	6.73898	6.14665	0.563003	0.289619	0.865711	0.0364022	0.186155	0.0188728
243840_at	LOC100289612	6.82868	7.39121	7.32716	6.64117	0.56253	0.498476	0.750038	0.00585322	0.0146305	0.0283746
205429_s_at	MPP6	6.76794	7.33047	7.08532	6.24876	0.562522	0.317379	1.08171	0.0201787	0.100005	0.0271455
226614_s_at	FAM167A	7.42542	7.98777	7.84116	7.38093	0.562345	0.415739	0.606844	0.0231118	0.0476242	0.0400072
205677_s_at	DLEU1	8.59287	9.15414	8.94153	8.70044	0.561272	0.348662	0.453699	0.00892499	0.0443281	0.0195731
233823_at	FAM184B	4.75077	5.3113	4.8853	4.87105	0.560525	0.134524	0.440243	0.0415003	0.48847	0.047371
223759_s_at	GSG2	6.5245	7.08283	7.0635	6.48695	0.558333	0.539002	0.595884	0.0148712	0.0132703	0.0318646
203588_s_at	TFDP2	7.44415	8.00161	8.22389	7.31092	0.557459	0.779742	0.690682	0.0177035	0.0164493	0.00703258
210486_at	ANKMY1	7.08891	7.64551	7.25141	7.11147	0.556606	0.162499	0.534048	0.0251033	0.3065	0.0268302
223570_at	MCM10	7.35637	7.9123	7.75238	7.3792	0.555931	0.396008	0.533101	0.000838349	0.0632333	0.0361667
242310_at	---	3.95061	4.50649	4.19412	4.04465	0.555876	0.243505	0.461837	0.0247915	0.184637	0.0156661
1053_at	RFC2	8.12549	8.681	8.58698	7.77642	0.555508	0.46149	0.904574	0.0110071	0.00688972	0.0410722
241866_at	SLC16A7	3.12173	3.67594	3.91292	3.09988	0.554213	0.791194	0.576066	0.0122812	0.0926091	0.0116579
1555313_a_at	MCF2	3.89691	4.4511	3.64639	3.00882	0.554191	-0.25052	1.44228	0.0355374	0.0120231	0.0010639
210517_s_at	AKAP12	5.95631	6.51031	7.26402	4.09306	0.554	1.30772	2.41725	0.0487011	0.010337	0.000291061
219622_at	RAB20	7.66912	8.22165	8.17337	7.43006	0.552529	0.504251	0.791587	0.00629816	0.0110388	0.0342835
230973_at	SH2D5	7.93358	8.48606	7.81188	8.03011	0.552479	-0.1217	0.455955	0.0279375	0.451302	0.0472816
204012_s_at	LCMT2	7.85494	8.40713	7.99332	7.80173	0.552192	0.138384	0.605394	0.00353555	0.343182	0.00298744
224963_at	SLC26A2	7.75417	8.3034	8.12053	7.6124	0.549228	0.366362	0.690997	0.00274758	0.0035453	0.00514639
223211_at	HACL1	8.14581	8.69432	8.51291	7.90444	0.548509	0.3671	0.78988	0.00385097	0.0151087	0.00358239
202633_at	TOPBP1	8.27463	8.82252	8.81039	7.67885	0.547892	0.535766	1.14367	0.0232174	0.0175699	0.0279047
1554878_a_at	ABCD3	8.47924	9.02584	8.6651	8.14444	0.546601	0.185859	0.881405	0.037057	0.292401	0.0411266
219262_at	SUV39H2	4.13598	4.68249	4.45766	4.21022	0.546513	0.321679	0.472277	0.00674744	0.321864	0.0383071
204767_s_at	FEN1	9.71667	10.263	10.3238	9.50234	0.546348	0.607137	0.760683	0.00159295	0.00368333	0.0480918
219510_at	POLQ	7.51616	8.06246	7.8291	6.9504	0.546303	0.312942	1.11207	0.0147771	0.0565279	0.0110812
224200_s_at	RAD18	6.37994	6.9261	6.70293	5.69886	0.546163	0.322988	1.22724	0.0112662	0.0667082	0.0215633
227680_at	ZNF326	9.0184	9.5643	9.33336	8.92535	0.545901	0.31496	0.638958	0.000270251	0.0490664	0.0408045
214727_at	BRCA2	6.45794	7.0032	7.04336	5.82715	0.545264	0.585422	1.17606	0.0246696	0.0289679	0.0446296
1553715_s_at	FAM195A	8.52204	9.06697	8.76314	8.62557	0.544929	0.2411	0.441396	0.00810996	0.112114	0.00794172
238615_at	ERLIN2	4.46789	5.01273	4.71035	4.34606	0.544839	0.242462	0.666674	0.0218864	0.188729	0.0260299
224734_at	HMGB1	8.42796	8.97208	8.63798	7.77488	0.544112	0.210015	1.1972	0.0276764	0.244428	0.00902603
201842_s_at	EFEMP1	10.8349	11.379	11.23	10.3132	0.54409	0.395062	1.06582	0.00649787	0.00401356	0.021216
227370_at	FAM171B	3.65326	4.1969	5.49158	3.53458	0.543643	1.83832	0.662322	0.027932	0.0432688	0.0102463
219650_at	ERCC6L	7.76919	8.31208	8.16291	7.59147	0.54289	0.393714	0.720614	0.0155396	0.033095	0.0445555
204768_s_at	FEN1	8.9226	9.46502	9.48596	8.62667	0.542424	0.563363	0.838348	0.0115073	0.000175633	0.0329367
227376_at	GLI3	7.88572	8.4268	8.36288	7.77409	0.541083	0.477161	0.652711	0.00539736	0.00825499	0.020131
208149_x_at	DDX11	8.07516	8.61612	8.4797	7.94032	0.540962	0.404536	0.6758	0.000395125	0.0127772	0.033658
202666_s_at	ACTL6A	9.19465	9.73495	9.4801	8.60755	0.540305	0.285457	1.1274	0.0166436	0.223648	0.0174466
221551_x_at	ST6GALNAC4	7.32048	7.85791	7.23153	6.97826	0.537435	-0.0889443	0.879657	0.00178281	0.363624	0.0242966
231270_at	CA13	8.10018	8.63675	8.51077	8.1943	0.536573	0.410592	0.442457	0.00519387	0.00685556	0.0122026
213253_at	SMC2	6.90993	7.44648	7.2593	6.3633	0.536552	0.349377	1.08318	0.047665	0.111623	0.0366682
203925_at	GCLM	9.85305	10.3896	10.0401	9.31407	0.53655	0.187078	1.07552	0.000695989	0.308465	0.0401484
209087_x_at	MCAM	7.62681	8.16317	8.65727	6.80802	0.536356	1.03046	1.35515	0.0182916	0.00278581	0.00592754
209285_s_at	C3orf63	7.71022	8.24552	8.18976	7.66764	0.535302	0.479545	0.577878	0.0366246	0.0507998	0.0215969
204244_s_at	DBF4	8.93508	9.4702	9.46307	8.12732	0.535123	0.527993	1.34288	0.0263349	0.0269082	0.0432113
223219_s_at	CNOT10	7.61112	8.14585	8.06926	7.35489	0.534731	0.45814	0.790958	0.00170343	0.0189802	0.027758
1552711_a_at	CYB5D1	8.3324	8.8671	8.65878	8.37893	0.5347	0.326383	0.488174	0.00583411	0.0465188	0.0104604
228566_at	RPRD1A	7.0957	7.62997	7.42017	6.7187	0.534271	0.324471	0.911271	0.00226728	0.0032466	0.00913715
209849_s_at	RAD51C	8.34969	8.88271	8.9121	8.23359	0.533023	0.562404	0.649128	0.00404932	0.0154878	0.0297296
233252_s_at	STRBP	7.42823	7.96071	7.93929	7.17519	0.53248	0.511057	0.78552	0.00122025	0.053477	0.00223651
224495_at	TMEM107	5.01293	5.54263	4.99312	4.73229	0.529704	-0.0198103	0.810341	0.0314481	0.890512	0.0332893
209507_at	RPA3	9.5371	10.0661	10.2559	9.15637	0.529039	0.718844	0.909765	0.0150438	0.00220841	0.0414657
1555910_at	PTCD2	8.29273	8.82163	8.85159	8.1425	0.528893	0.558856	0.679128	0.00925046	0.0122457	0.0338901
210573_s_at	POLR3C	7.7509	8.27977	8.06828	7.73634	0.528869	0.317385	0.543427	0.00237447	0.0171901	0.0219292
218772_x_at	TMEM38B	7.71315	8.24181	8.00511	7.29286	0.528656	0.291959	0.948954	0.00313894	0.209704	0.0155723
211376_s_at	NSMCE4A	9.21248	9.73992	9.7933	9.29178	0.527438	0.580814	0.448145	0.00786199	0.000734236	0.00599533
238055_at	ATP8B1	4.7859	5.31264	4.88925	4.64579	0.526742	0.10335	0.666855	0.00962237	0.530432	0.00387002
213150_at	HOXA10	6.7657	7.29223	7.12581	6.48231	0.526524	0.360107	0.809917	0.0441443	0.0800494	0.0434703
204170_s_at	CKS2	11.6519	12.1775	12.1516	11.1937	0.525549	0.499658	0.983787	0.000535804	0.00166828	0.0233839
232816_s_at	DDX11	6.24749	6.77289	6.55746	6.14208	0.525394	0.309965	0.630806	0.00942777	0.0409607	0.000557159
59705_at	SCLY	6.84728	7.3725	7.16516	6.78873	0.525213	0.317871	0.583771	0.00441852	0.120574	0.00199178
215220_s_at	TPR	4.48598	5.01104	5.01319	4.3963	0.525061	0.52721	0.614743	0.0117509	0.0320703	0.025165
208886_at	H1F0	8.60329	9.12602	9.12483	8.6552	0.522733	0.521542	0.470822	0.0114361	0.00789135	0.00629283
225869_s_at	UNC93B1	7.41946	7.94209	7.6453	7.45953	0.522635	0.225843	0.482566	0.0143569	0.212266	0.00888191
217010_s_at	CDC25C	5.38101	5.9022	5.97632	5.23709	0.521188	0.595303	0.665116	0.016097	0.00564217	0.045031
209337_at	PSIP1	7.86384	8.38485	8.53812	6.827	0.521009	0.674283	1.55785	0.0457881	0.0382382	0.0271379
225096_at	C17orf79	9.62437	10.1453	9.76211	9.54889	0.52089	0.137734	0.596373	0.000222055	0.183655	0.0327287
220027_s_at	RASIP1	8.27072	8.78959	8.93666	8.22263	0.518871	0.665941	0.566962	0.0077402	0.00398854	0.032879
222781_s_at	C9orf40	7.96751	8.48579	8.22769	7.62665	0.518283	0.260187	0.859136	0.00868376	0.0671496	0.0254491
222735_at	TMEM38B	7.04476	7.56086	7.25669	6.72723	0.516095	0.211933	0.833625	0.000952459	0.374292	0.00938246
213116_at	NEK3	7.0487	7.56413	7.46964	7.04932	0.515429	0.420944	0.514809	0.0304283	0.0512519	0.0154164
1554452_a_at	C7orf68	8.35342	8.86788	8.50176	8.37072	0.514459	0.148343	0.497158	0.0324359	0.363869	0.0481263
212203_x_at	IFITM3	11.2041	11.7185	12.0238	10.7763	0.514365	0.819675	0.942205	0.0186525	0.00388478	0.0213765
223165_s_at	IP6K2	7.93802	8.45237	8.28792	7.88346	0.514346	0.349895	0.568908	0.0019144	0.0254073	0.00537047
218006_s_at	ZNF22	7.07726	7.59122	7.29016	6.06514	0.513955	0.21289	1.52608	0.0456322	0.0318565	0.0107841
213338_at	TMEM158	7.27763	7.79109	7.21645	7.35267	0.513461	-0.0611879	0.438425	0.0497473	0.73036	0.0416247
203711_s_at	HIBCH	7.52311	8.03636	7.79089	7.62232	0.513245	0.267772	0.414037	0.01993	0.0816977	0.0400536
1557014_a_at	C9orf122	5.70734	6.22001	5.67902	5.1468	0.512668	-0.0283189	1.07321	0.00301561	0.837366	0.0147626
218437_s_at	LZTFL1	6.73397	7.24644	6.94748	6.45998	0.512477	0.21351	0.78646	0.00992873	0.125773	0.0023483
1556344_at	LOC150051	5.5814	6.09367	5.42882	5.70644	0.512274	-0.152573	0.387233	0.0137386	0.0500177	0.0152518
227793_at	MIRLET7D	6.85222	7.36414	7.22225	6.54947	0.511914	0.370025	0.814665	0.0191962	0.0497312	0.0269977
204281_at	TEAD4	8.44177	8.95353	8.88757	8.44837	0.511752	0.445796	0.505152	0.0108093	0.00878505	0.0401575
232596_at	DIAPH3	7.07352	7.58442	7.51506	6.64828	0.510893	0.44154	0.936138	0.0353064	0.0534488	0.0268175
219117_s_at	FKBP11	10.0433	10.5537	10.482	9.55631	0.510421	0.438661	0.997406	0.0108431	0.0156122	0.0227106
204825_at	MELK	10.354	10.8632	10.8071	9.88186	0.509213	0.453079	0.981383	0.00172626	0.00929887	0.0314531
228401_at	ATAD2	8.095	8.60308	8.57508	7.54818	0.508074	0.480079	1.0549	0.0274799	0.048036	0.0411507
206316_s_at	KNTC1	6.94919	7.455	7.36311	6.92656	0.505811	0.413915	0.528446	0.0243738	0.0503127	0.0404628
206348_s_at	PDK3	5.82919	6.33459	5.2911	5.88526	0.505402	-0.538085	0.449329	0.0224888	0.00169501	0.0220203
205761_s_at	DUS4L	7.71618	8.22155	8.1103	7.40739	0.505367	0.394119	0.814161	0.0312753	0.0704144	0.0254401
222267_at	TMEM209	5.77664	6.28155	6.35365	5.62568	0.504907	0.57701	0.655866	0.0476519	0.0253135	0.00941657
203422_at	POLD1	7.76397	8.26877	8.27072	7.66603	0.504799	0.506745	0.602743	0.0170676	0.00027761	0.00349459
221591_s_at	FAM64A	7.71002	8.21431	8.08489	7.43815	0.504296	0.37487	0.776164	0.00545304	0.0144109	0.00699266
208897_s_at	DDX18	9.42228	9.92419	9.63445	9.45244	0.501913	0.212174	0.471752	0.000184383	0.117202	0.0499965
213346_at	C13orf27	8.79929	9.29862	9.2275	8.53448	0.499328	0.428205	0.764144	0.00294933	0.00542403	0.00190552
220885_s_at	CENPJ	6.3122	6.81071	6.63707	6.0707	0.498511	0.324878	0.740002	0.0145156	0.0708205	0.000436122
215416_s_at	STOML2	9.74239	10.2401	10.0589	9.45068	0.497714	0.316518	0.789426	0.022735	0.0453693	0.0352519
202145_at	LY6E	9.397	9.89446	9.70122	9.16151	0.497464	0.304227	0.732951	0.0284762	0.103772	0.0208212
219860_at	LY6G5C	5.30492	5.80094	5.18852	5.13566	0.496019	-0.116403	0.665279	0.0362703	0.118004	0.0126567
225793_at	LIX1L	8.27387	8.76842	8.52902	8.14499	0.49455	0.25515	0.623429	0.006421	0.127401	0.0421489
203520_s_at	ZNF318	7.36277	7.85725	7.63216	7.31339	0.494487	0.269395	0.543861	5.37247e-05	0.157543	0.0470125
218594_at	HEATR1	9.62216	10.1158	9.89947	9.7292	0.493674	0.277311	0.386634	0.000369839	0.0385309	0.0436196
225777_at	C9orf140	8.3046	8.7981	8.72142	8.14333	0.493505	0.416827	0.654774	0.00249795	0.0610978	0.00640318
218756_s_at	DHRS11	7.14319	7.63657	7.24004	7.25252	0.493383	0.0968479	0.384046	0.0251211	0.549538	0.0157537
223298_s_at	NT5C3	9.71357	10.2056	10.0153	9.43754	0.492018	0.301689	0.768048	0.00618108	0.0407418	0.000750206
1554086_at	TUBGCP3	5.42839	5.92002	5.41475	5.30294	0.491629	-0.0136339	0.617078	0.0276631	0.913285	0.00809303
220841_s_at	AHI1	5.86182	6.35333	6.26478	5.94227	0.491511	0.402965	0.411053	0.0102323	0.0271111	0.0116381
209677_at	PRKCI	6.6622	7.15245	6.98147	6.11378	0.490253	0.319272	1.03867	0.036777	0.0721281	0.0126023
224731_at	HMGB1	11.2681	11.7579	11.5381	10.7933	0.489738	0.26996	0.964518	0.0340365	0.11203	0.00654748
208368_s_at	BRCA2	4.7584	5.24804	5.12568	4.63981	0.48964	0.367277	0.60823	0.00544658	0.0501853	0.00233359
238590_x_at	TMEM107	8.91056	9.40009	9.0758	8.90359	0.489528	0.165239	0.496498	0.0204975	0.249687	0.0312685
226496_at	ZCCHC7	7.69148	8.1809	8.03888	7.34371	0.489427	0.347408	0.837189	0.0181486	0.0566387	0.0410284
218984_at	PUS7	10.0163	10.5049	10.1642	9.86813	0.488582	0.147868	0.636791	0.0170225	0.185842	0.0126143
227017_at	ERICH1	8.29553	8.78399	8.53968	7.92943	0.488462	0.244148	0.854564	0.0173949	0.103888	0.0247829
215136_s_at	EXOSC8	9.05222	9.53488	9.60318	8.81468	0.482667	0.550964	0.720204	0.011399	0.013068	0.0223182
220937_s_at	ST6GALNAC4	7.86688	8.34887	7.69378	7.61656	0.481985	-0.173107	0.73231	0.0244845	0.257022	0.00586719
243010_at	MSI2	6.34609	6.82788	6.82706	6.39102	0.481793	0.480975	0.436855	0.0205229	0.0526454	0.0397975
212061_at	SR140	8.10439	8.58541	8.75406	7.51026	0.481026	0.649671	1.07516	0.00653156	0.00278764	0.0433198
212719_at	PHLPP1	7.21676	7.6977	7.66434	7.04471	0.480932	0.447573	0.652985	0.0482723	0.0513646	0.0310629
1552787_at	HELB	4.02005	4.50032	4.1382	4.034	0.48027	0.118144	0.46632	0.0205662	0.586488	0.0483347
1569086_at	EML2	5.85006	6.32993	5.97007	5.76991	0.479863	0.12001	0.560014	0.00366527	0.358165	0.0219695
222701_s_at	CHCHD7	10.0538	10.5334	10.2489	10.0898	0.479614	0.195128	0.443597	0.00704042	0.021302	0.00324774
228671_at	TMEM201	6.80647	7.28574	6.97145	6.79319	0.479273	0.164982	0.492549	0.0482265	0.370794	0.0316397
1553533_at	JPH1	5.43767	5.91521	5.67717	5.28502	0.477535	0.239501	0.630188	0.00246863	0.0318549	0.000641881
220083_x_at	UCHL5	7.54488	8.02058	8.01194	7.63401	0.4757	0.467054	0.386577	0.0252474	0.0357211	0.0454966
243529_at	MARS2	7.38327	7.85889	7.49709	7.3507	0.475629	0.113825	0.50819	0.0490246	0.588372	0.0434513
218997_at	POLR1E	8.83938	9.31451	9.11388	8.53193	0.475129	0.2745	0.782575	0.00475796	0.0252115	0.0498858
211707_s_at	IQCB1	7.29347	7.76803	7.48628	6.79164	0.474553	0.19281	0.976388	0.0127207	0.212716	0.030735
202502_at	ACADM	9.16731	9.64026	9.41262	9.23852	0.472955	0.24531	0.401737	0.00445644	0.02181	0.0050105
204252_at	CDK2	8.77828	9.25007	9.43659	8.41145	0.471795	0.658319	0.838626	0.00874119	0.00342938	0.0473009
202531_at	IRF1	7.92908	8.40058	8.63038	7.84039	0.471503	0.701298	0.560189	0.0166392	0.0034872	0.0225982
213097_s_at	DNAJC2	9.75431	10.2256	10.167	9.44984	0.471249	0.412719	0.775721	0.00212449	0.0138154	0.0389418
206600_s_at	SLC16A5	7.04915	7.5195	7.30356	6.98061	0.470348	0.254402	0.538893	0.0182954	0.128268	0.0146815
200951_s_at	CCND2	8.88038	9.34823	9.50859	8.85516	0.467844	0.628205	0.49307	0.00585574	0.00123757	0.0207188
213186_at	DZIP3	6.00227	6.47003	6.52058	5.71989	0.467759	0.518312	0.750136	0.0437066	0.032201	0.0497172
212021_s_at	MKI67	8.75108	9.21785	9.29446	8.50784	0.466765	0.543375	0.710003	0.0462413	0.0238609	0.0491749
1552947_x_at	ZNF114	5.44436	5.9111	5.62854	5.31692	0.46674	0.184181	0.594171	0.0144091	0.134581	0.0148818
203196_at	ABCC4	7.47808	7.94268	7.71852	7.45095	0.464603	0.240439	0.491728	0.00141771	0.134447	0.00206317
202780_at	OXCT1	8.4909	8.9551	9.13939	8.4468	0.4642	0.648489	0.508299	0.0350279	0.016255	0.0452139
231319_x_at	KIF9	8.45012	8.9142	8.78948	8.30179	0.464082	0.339358	0.612416	0.03071	0.0488742	0.0174079
203836_s_at	MAP3K5	7.01739	7.48126	7.51008	6.90568	0.463875	0.492693	0.575585	0.0170792	0.0528997	0.0428417
220238_s_at	KLHL7	6.62832	7.09193	6.72847	6.00581	0.463607	0.100148	1.08612	0.0391563	0.487659	0.0497836
202963_at	RFX5	8.62313	9.08671	9.54322	8.61152	0.463582	0.920095	0.475191	0.002825	2.08984e-05	0.00837438
223758_s_at	GTF2H2	7.74383	8.20648	8.03456	7.48746	0.462642	0.290727	0.719014	0.0162775	0.0958319	0.030028
208896_at	DDX18	9.48812	9.95048	9.70308	9.37917	0.462354	0.214959	0.571303	0.0173755	0.0971067	0.0478327
213869_x_at	THY1	6.18761	6.64956	6.28844	6.15972	0.461951	0.100835	0.489837	0.00104564	0.113387	0.0042966
235039_x_at	LIN9	4.62899	5.08968	5.26863	4.6021	0.460688	0.639632	0.487579	0.00309892	0.0068676	0.00621097
204416_x_at	APOC1	6.5514	7.01206	6.52538	6.22199	0.460653	-0.0260239	0.790068	0.00094216	0.684008	0.0120989
212694_s_at	PCCB	9.15427	9.61402	9.26251	8.97457	0.459749	0.10824	0.63945	0.0143242	0.293963	0.0130209
203976_s_at	CHAF1A	7.77886	8.23839	8.28678	7.71578	0.459532	0.507922	0.522609	0.0266588	0.0162589	0.0466535
205930_at	GTF2E1	8.79513	9.25333	9.04932	8.43272	0.458199	0.25419	0.820614	0.000887855	0.0146075	0.026726
228707_at	CLDN23	4.5726	5.03035	5.44437	4.50935	0.457742	0.871768	0.521001	0.0371778	0.0113795	0.0262372
218479_s_at	XPO4	6.77885	7.23623	7.02403	6.72471	0.457379	0.24518	0.511511	0.00380999	0.230623	0.00453131
237435_at	---	6.08904	6.54616	6.2958	5.20006	0.457122	0.206755	1.34611	0.0422698	0.215497	0.0016804
206653_at	POLR3G	8.39459	8.85079	8.62232	8.28598	0.456195	0.22773	0.564807	0.00696553	0.112435	0.0355946
209165_at	AATF	9.63981	10.0954	9.86691	9.70475	0.455617	0.227091	0.390684	0.0032571	0.0191737	0.00999159
212603_at	MRPS31	8.74082	9.19635	9.00091	8.6873	0.455532	0.260084	0.509048	0.0166515	0.075864	0.0337066
202833_s_at	SERPINA1	3.96999	4.42422	4.4591	3.91393	0.454235	0.489113	0.51029	0.0322472	0.0868619	0.0302742
226586_at	ANKS6	7.81771	8.2715	7.99446	7.70167	0.453787	0.176752	0.569821	0.0264588	0.195609	4.18208e-05
219317_at	POLI	6.66164	7.11465	7.11724	6.53549	0.453003	0.455599	0.579152	0.0136744	0.0130006	0.0242998
209845_at	MKRN1	7.45067	7.90231	7.85778	7.07648	0.451637	0.407103	0.825833	0.0270851	0.0298917	0.0338496
238700_at	---	6.28698	6.73766	6.39753	5.78511	0.450679	0.110554	0.952547	0.0372113	0.57108	0.0146571
218593_at	RBM28	9.09216	9.5424	9.29228	8.624	0.450231	0.200111	0.918391	0.00855941	0.172759	0.0362934
201663_s_at	SMC4	9.48423	9.9327	9.82256	8.76285	0.448472	0.338331	1.16985	0.000300279	0.0230587	0.0155379
234749_s_at	POC1A	6.65787	7.10569	6.81566	6.60444	0.447824	0.157791	0.501251	0.000932933	0.0287764	0.000997997
202240_at	PLK1	8.08915	8.53683	8.55037	8.03661	0.447676	0.461219	0.500214	0.0155187	0.0197277	0.0478303
226070_at	C9orf142	7.399	7.84566	7.67224	7.40677	0.446665	0.273237	0.438894	0.000181009	0.0354083	0.00622332
204466_s_at	SNCA	8.53249	8.97836	9.27139	7.74514	0.445865	0.738899	1.23322	0.0178318	0.0121244	0.000499891
44040_at	FBXO41	7.06102	7.50642	7.04183	6.93993	0.445391	-0.0191953	0.566483	0.00376774	0.681688	0.001586
218631_at	AVPI1	9.20678	9.65196	9.49195	9.19493	0.445176	0.285173	0.457029	0.0096738	0.036984	0.0100193
241713_s_at	DYX1C1	5.95626	6.40093	5.9109	5.62011	0.444676	-0.0453595	0.780824	0.0468941	0.647445	0.0148495
218633_x_at	ABHD10	8.13225	8.5769	8.37174	7.88704	0.444644	0.239486	0.68986	0.0153833	0.179802	0.0291421
205565_s_at	FXN	7.71435	8.15832	7.87702	7.15611	0.443966	0.162671	1.0022	0.00179857	0.237434	0.034419
1553652_a_at	C18orf54	4.5223	4.96625	5.08069	4.03803	0.443953	0.558388	0.928229	0.0251996	0.0729707	0.0139709
202779_s_at	UBE2S	11.0008	11.4434	11.4024	10.497	0.442623	0.401637	0.9464	0.0171041	0.000112238	0.0183447
202957_at	HCLS1	4.18139	4.62401	4.71993	4.13892	0.442621	0.538534	0.485098	0.0267106	0.0424243	0.0156393
242157_at	CHD9	6.05681	6.49886	6.29637	6.11508	0.442053	0.239557	0.38378	0.00690895	0.0592274	0.0164042
242685_at	GTPBP8	4.34469	4.78615	4.59329	4.37751	0.441457	0.248595	0.408644	0.0336684	0.124825	0.0125149
212247_at	NUP205	9.28405	9.72521	9.65105	8.907	0.441167	0.367	0.818212	0.0442654	0.0445456	0.0385341
227718_at	PURB	7.25794	7.69897	7.68146	6.98914	0.441025	0.423523	0.709827	0.00894465	0.00865555	0.0488587
201289_at	CYR61	10.5161	10.9568	11.2552	10.3281	0.440785	0.739189	0.628726	0.0431278	0.00758625	0.0319843
1554239_s_at	ZADH2	7.77027	8.21097	7.95196	7.42435	0.440692	0.181688	0.786612	0.00429072	0.0649192	0.0104991
204317_at	GTSE1	6.34888	6.78932	6.8181	6.3096	0.440441	0.469218	0.479721	0.01615	0.0212888	0.0278781
218529_at	CD320	8.20217	8.6419	8.40203	8.19219	0.439735	0.199858	0.449718	0.000444289	0.0114335	0.0488289
204267_x_at	PKMYT1	9.0181	9.45773	9.21373	8.91839	0.439634	0.195629	0.539343	0.0004243	0.0164653	0.0030078
209153_s_at	TCF3	9.29085	9.73037	9.62137	9.07415	0.43952	0.330517	0.656222	0.0449367	0.0844256	0.0428284
211165_x_at	EPHB2	6.18561	6.62512	6.73214	5.80113	0.439514	0.546534	0.823992	0.00263113	0.00566193	0.0289171
213133_s_at	GCSH /// LOC100329108	10.284	10.723	10.3264	10.2668	0.438995	0.0423752	0.456247	0.012455	0.602348	0.0227488
227642_at	TFCP2L1	9.35999	9.79815	9.73933	9.30376	0.438156	0.379338	0.49439	0.00722949	0.0157935	0.00517401
213149_at	DLAT	8.62263	9.06014	8.79869	8.5914	0.437513	0.176067	0.468739	0.00573915	0.11144	0.0300683
213181_s_at	MOCS1	6.1051	6.54253	6.83422	6.13238	0.437423	0.729115	0.410146	0.0147348	0.007948	0.0328278
225105_at	C12orf75	10.1509	10.5883	9.96271	10.1851	0.437387	-0.188206	0.40318	0.0186236	0.0767015	0.0257062
202446_s_at	PLSCR1	9.54199	9.97905	9.97326	9.09997	0.437059	0.431274	0.879076	0.00115361	0.00135899	0.0114687
218244_at	NOL8	9.2764	9.71297	9.75768	8.98101	0.436569	0.481276	0.731968	0.0376641	0.0164807	0.0351631
206205_at	MPHOSPH9	6.43544	6.87198	6.70389	6.23551	0.43654	0.268453	0.636468	0.027468	0.23255	0.0317589
220214_at	ZNF215	6.97819	7.41417	7.22202	6.83842	0.435986	0.243833	0.575754	0.0126266	0.0655977	0.0233662
225567_at	---	7.73925	8.17514	7.87719	7.3879	0.435883	0.137932	0.787239	0.00535743	0.286167	0.00803829
214431_at	GMPS	9.86457	10.3004	10.3387	9.70658	0.435781	0.474166	0.59377	0.000247376	0.000179468	0.00301754
226499_at	NRARP	8.13679	8.57192	8.30259	7.62638	0.435126	0.165797	0.945544	0.0467647	0.303836	0.000983731
233827_s_at	SUPT16H	8.24126	8.67636	8.50914	7.814	0.435102	0.267881	0.862352	0.0257649	0.091161	0.0472744
225344_at	NCOA7	9.96754	10.4023	10.2451	9.47135	0.4348	0.277602	0.930993	0.0191701	0.0819815	0.0421594
229490_s_at	---	6.25256	6.68708	6.66112	5.93949	0.434525	0.408565	0.747596	0.0360174	0.0418884	0.0378057
205995_x_at	IQCB1	7.5044	7.93814	7.7583	7.43914	0.433735	0.2539	0.498994	0.0040589	0.0805685	0.0156941
205190_at	PLS1	8.39353	8.82704	8.92919	7.81896	0.43351	0.535656	1.00808	0.0119299	0.0449305	0.0176461
225348_at	SFRS13A	7.50515	7.93848	7.64028	7.28715	0.433338	0.135133	0.651335	0.00341087	0.587795	0.00174757
212654_at	TPM2	6.41365	6.84643	6.8894	6.20924	0.43278	0.475754	0.637189	0.0230896	0.0257966	0.00173942
219133_at	OXSM	8.56626	8.99896	8.81857	8.52063	0.432709	0.252318	0.478338	0.0238056	0.0823034	0.00171008
202251_at	PRPF3	8.05509	8.48738	8.4555	8.04881	0.432292	0.400412	0.438564	0.00308689	0.00166409	0.0408608
228217_s_at	PSMG4	9.50207	9.93378	9.70658	9.18253	0.431712	0.204507	0.751248	0.000762934	0.0108406	0.0226329
218981_at	ACN9	7.82644	8.25722	8.05517	7.54203	0.430777	0.228735	0.715191	0.0127752	0.318429	0.00526261
217426_at	---	5.71394	6.14336	5.74529	5.53182	0.429416	0.0313483	0.611537	0.0129992	0.697418	0.0211398
202330_s_at	UNG	9.42951	9.85836	9.79171	9.32278	0.428847	0.362193	0.535577	0.00148383	0.000456956	0.0377004
218273_s_at	PDP1	7.55863	7.98583	7.80437	6.95141	0.427202	0.245742	1.03442	0.00865027	0.0618312	0.0437968
208107_s_at	LOC81691	6.00494	6.43188	6.09671	5.83901	0.426938	0.0917699	0.592874	0.0083285	0.366731	0.00534097
209680_s_at	KIFC1	8.29531	8.72125	8.64264	8.18813	0.425945	0.347333	0.533119	0.00184089	0.0132006	0.0212036
1555004_a_at	RBL1	5.30387	5.72974	5.79988	5.13899	0.425877	0.496008	0.590756	0.0149811	0.00590091	0.0424013
223490_s_at	EXOSC3	8.57475	8.99684	8.8044	8.08409	0.422094	0.229648	0.912748	0.00981831	0.164111	0.0303312
224879_at	C9orf123	9.83366	10.2554	9.91597	9.5913	0.421703	0.0823177	0.664057	0.006025	0.011199	0.00644436
1557331_at	POLR1B	6.70757	7.12923	6.94459	6.55296	0.421661	0.237022	0.576268	0.0499432	0.200381	0.0204545
200844_s_at	PRDX6	11.8711	12.2923	12.2731	11.8704	0.421189	0.402013	0.421909	0.00909282	0.00807097	0.0499146
209811_at	CASP2	6.83277	7.2537	7.18456	6.51848	0.420928	0.351789	0.735213	0.014286	0.0400152	0.0248387
225202_at	RHOBTB3	6.11092	6.53149	7.84264	4.64646	0.420574	1.73173	1.88503	0.0294	9.77283e-05	0.005615
242671_at	---	5.68681	6.10725	5.93657	5.61613	0.420442	0.249766	0.491119	0.0229652	0.248964	0.032376
201919_at	SLC25A36	9.26985	9.68889	9.49204	9.01662	0.419038	0.222196	0.672261	0.0251909	0.0520226	0.00978745
204805_s_at	H1FX	8.333	8.75191	8.73326	7.86733	0.418906	0.400258	0.884576	0.0364064	0.045178	0.000371422
201051_at	ANP32A	10.2534	10.6718	10.5695	10.0943	0.418427	0.316072	0.577466	0.00514458	0.0078164	0.00786244
203150_at	RABEPK	9.30945	9.72762	9.37564	9.11625	0.418168	0.0661871	0.61137	0.0119426	0.560858	0.0249123
227349_at	HELLS	7.20105	7.61899	7.48161	6.81104	0.417943	0.280564	0.807957	0.041491	0.0797131	0.0456134
224415_s_at	HINT2	8.82803	9.2459	9.27431	8.8091	0.41787	0.446283	0.436795	0.00189995	0.0140379	0.0012286
1555225_at	C1orf43	6.90537	7.32323	7.44713	6.45459	0.417867	0.541765	0.868641	0.0330734	0.0257912	0.00326776
225578_at	C13orf37	10.0062	10.424	10.3476	9.95565	0.417835	0.341398	0.468348	0.00915781	0.0227282	0.0020155
218481_at	EXOSC5	8.20659	8.62431	8.40396	8.14981	0.417714	0.197363	0.474495	0.00266769	0.0458489	0.00114632
201315_x_at	IFITM2	10.5185	10.9337	11.429	10.0734	0.415264	0.910465	0.86034	0.030633	0.000691499	0.0083172
201075_s_at	SMARCC1	9.2921	9.70736	9.50002	8.95489	0.415262	0.207916	0.752471	0.0241192	0.137665	0.00626892
220742_s_at	NGLY1	8.43133	8.84632	8.44045	8.28241	0.414998	0.00912511	0.563914	0.0050396	0.942378	0.0084511
240436_at	LOC650794	5.59826	6.01308	5.3572	5.6329	0.414816	-0.241064	0.38018	0.0181029	0.291778	0.0151892
235168_at	PIGM	6.15605	6.5683	6.20224	5.99514	0.412255	0.0461886	0.573164	0.00070785	0.608753	0.000893291
214507_s_at	EXOSC2	9.1699	9.58157	9.49162	8.83562	0.411672	0.321727	0.745944	0.000551371	0.0113734	0.0319224
228526_at	LOC100292443	5.59929	6.01092	5.82782	5.33297	0.411626	0.22853	0.677945	0.0494577	0.136556	0.016158
213053_at	HAUS5	6.9923	7.40362	7.37001	6.85425	0.411313	0.37771	0.549366	0.011804	0.00853957	0.0214201
229674_at	SERTAD4	6.64933	7.06055	7.42296	6.60334	0.411219	0.773632	0.457212	0.0316705	0.00486777	0.0289199
230521_at	C9orf100	5.8442	6.25535	6.34568	5.69021	0.41115	0.501476	0.56514	0.043384	0.0220231	0.0471525
218980_at	FHOD3	7.65781	8.06771	8.34322	7.1021	0.409908	0.685411	0.965609	0.00385459	0.00182063	0.013652
229099_at	C11orf83	8.33307	8.74287	8.96287	8.22584	0.409802	0.629799	0.51703	0.0120002	0.00214249	0.0349467
213325_at	PVRL3	5.74422	6.15313	6.49495	3.4128	0.408912	0.750725	2.74033	0.00945186	0.01352	0.00323323
200895_s_at	FKBP4	10.5754	10.9838	10.7006	10.5803	0.408343	0.125204	0.403446	0.00131138	0.271586	0.048324
209161_at	PRPF4	9.60903	10.0173	9.9344	9.27277	0.408279	0.325372	0.744535	0.000960398	0.00983141	0.0357496
231431_s_at	---	7.82709	8.23416	7.97309	7.77526	0.407074	0.146006	0.458904	0.00708664	0.276636	0.000228834
233999_s_at	TTC26	6.52931	6.93619	6.70641	5.962	0.406882	0.1771	0.974189	0.0331308	0.415418	0.0338956
226284_at	ZBTB2	8.25083	8.65646	8.61499	7.92388	0.40563	0.364158	0.73258	0.0160749	0.0124281	0.0428134
1567080_s_at	CLN6	8.85443	9.259	8.9545	8.61587	0.404567	0.10007	0.643126	0.00984382	0.355318	0.0383966
200679_x_at	HMGB1	11.0925	11.497	11.3889	10.6977	0.404509	0.296448	0.799262	0.0413112	0.0695869	0.0220535
218160_at	NDUFA8	10.1142	10.5187	10.4966	9.98714	0.404503	0.382346	0.531608	8.956e-06	0.000822798	0.01771
1569030_s_at	NUB1	8.67044	9.07471	8.99728	8.29403	0.404265	0.326841	0.780677	0.00217287	0.00771422	0.0243691
235079_at	---	4.58311	4.98647	4.82197	4.16792	0.403362	0.238857	0.81855	0.0275722	0.134611	0.0013969
201675_at	AKAP1	9.71563	10.1189	9.95063	9.67138	0.403248	0.234995	0.447503	0.00960794	0.0409563	0.0247963
235509_at	C8orf38	9.89762	10.3004	10.0556	9.89387	0.402819	0.157933	0.406565	0.0259474	0.123234	0.0380559
211623_s_at	FBL	11.1118	11.5142	11.5187	10.5112	0.402372	0.406866	1.00301	0.0247928	0.0304138	0.0342142
231259_s_at	---	7.92291	8.32489	8.25171	7.61607	0.401978	0.328801	0.708816	0.0273611	0.0659464	0.0377592
226781_at	C7orf55	7.49808	7.89907	7.70487	7.49215	0.400997	0.206796	0.406922	0.0079021	0.155249	0.016952
209162_s_at	PRPF4	9.10448	9.5046	9.38388	8.74957	0.400117	0.279392	0.755027	0.0043463	0.0188206	0.0350537
225802_at	TOP1MT	8.74413	9.14419	8.73338	8.55949	0.400059	-0.010752	0.584693	0.0012958	0.925664	0.0452558
224467_s_at	PDCD2L	8.36778	8.76719	8.68121	8.13872	0.399412	0.313433	0.628471	0.0069034	0.0695739	0.0172372
217993_s_at	MAT2B	10.5731	10.9723	11.0135	10.5793	0.399229	0.440426	0.39308	0.000174713	0.0043395	0.0419054
210764_s_at	CYR61	9.9772	10.3735	10.8015	9.94995	0.396305	0.824311	0.423552	0.042963	0.00599959	0.0038876
1554480_a_at	ARMC10	8.2208	8.6159	8.32089	7.66031	0.395099	0.100096	0.955587	0.0487361	0.507306	0.0187118
209645_s_at	ALDH1B1	7.70455	8.09926	7.89479	7.56781	0.394716	0.190247	0.531448	0.0102693	0.0813907	0.00821045
234311_s_at	GTPBP10	7.74252	8.13607	8.07343	7.55426	0.393552	0.330911	0.581808	0.0361406	0.062977	0.0102496
223273_at	C14orf142	7.98893	8.38204	8.28261	7.92239	0.393109	0.29368	0.459651	0.00987364	0.0302846	0.037304
236265_at	SP4	7.0709	7.46395	7.66878	6.91219	0.39305	0.59787	0.551768	0.00895978	0.00386625	0.0409775
227261_at	KLF12	6.34746	6.7393	7.07315	5.09996	0.391836	0.725694	1.63934	0.0254862	0.0076099	0.0362404
205875_s_at	TREX1	7.52178	7.91323	7.93538	7.48247	0.39145	0.413605	0.430761	0.0135882	0.0154554	0.0428588
218653_at	SLC25A15	8.33945	8.73031	8.53321	8.26585	0.390861	0.193754	0.464465	0.0273747	0.143007	0.0258401
1555618_s_at	SAE1	9.58136	9.97178	9.86163	9.27259	0.390417	0.280265	0.69919	0.0008741	0.00548439	0.03149
226590_at	ZNF618	6.62771	7.01812	6.68693	5.91409	0.390407	0.0592171	1.10403	0.0289874	0.646396	0.000793181
1558152_at	LOC100131262	9.28764	9.67798	9.59431	9.00138	0.390343	0.306665	0.676605	0.0222023	0.0101308	0.0115181
201074_at	SMARCC1	10.2104	10.6007	10.4206	9.93802	0.390303	0.210149	0.662725	0.00961898	0.0163551	0.00045347
203832_at	SNRPF	10.8681	11.2583	11.2412	10.7541	0.390273	0.373096	0.504284	0.011809	0.0157727	0.0488174
213558_at	PCLO	4.42841	4.81864	4.72025	4.1765	0.390226	0.291831	0.642137	0.0204936	0.0278258	0.00598469
209646_x_at	ALDH1B1	7.30693	7.69669	7.4794	7.08296	0.389765	0.172477	0.613733	0.00877563	0.102526	0.001776
1559946_s_at	RUVBL2	11.0458	11.4354	11.3957	10.7538	0.389618	0.349883	0.681557	0.021032	0.0180907	0.0236316
218408_at	TIMM10	9.43003	9.81956	9.93629	9.33402	0.389537	0.506261	0.485545	0.033092	0.00237854	0.0263564
1552256_a_at	SCARB1	9.84834	10.2378	9.97428	9.83077	0.389421	0.125947	0.40699	0.000396782	0.0219599	0.0230834
1563315_s_at	ERICH1	7.32764	7.71641	7.55222	7.12423	0.38877	0.224584	0.592173	0.0222984	0.0344207	0.016147
225371_at	GLE1	8.36862	8.75656	8.51959	8.00413	0.387941	0.150972	0.752428	0.00537312	0.0603467	0.00326217
225237_s_at	MSI2	6.30264	6.6902	6.51005	6.12627	0.387561	0.207415	0.563926	0.0410438	0.180665	0.0491415
205379_at	CBR3	7.08371	7.47071	7.51579	7.01068	0.386999	0.432076	0.46003	0.0184357	0.00669829	0.0195513
225887_at	C13orf23	8.27559	8.6625	8.61337	8.04848	0.386909	0.337777	0.614018	0.04531	0.0540124	0.0115304
222683_at	RNF20	8.98718	9.37374	9.12812	8.58019	0.386564	0.14094	0.793554	0.00130293	0.106708	0.011415
218866_s_at	POLR3K	9.27332	9.6591	9.40784	9.173	0.385785	0.134522	0.486099	0.00461686	0.247385	0.0442449
209482_at	POP7	9.40962	9.7954	9.71532	9.15066	0.385781	0.305701	0.644735	0.00248109	0.00590339	0.0270725
225153_at	GFM1	10.1848	10.5699	10.2779	9.94885	0.385122	0.0931233	0.621046	0.0103546	0.359603	0.00807112
203782_s_at	POLRMT	8.40676	8.79098	8.63171	8.40046	0.384212	0.224941	0.390519	0.0066747	0.0883	0.045895
221770_at	RPE	8.20195	8.5857	8.36486	8.10744	0.383754	0.16291	0.478259	0.00967944	0.0476019	0.0384696
203564_at	FANCG	7.71335	8.09692	8.08844	7.2972	0.383567	0.375082	0.79972	0.0138696	0.0470255	0.0474185
211673_s_at	MOCS1	6.63157	7.015	7.19598	6.62656	0.383432	0.564417	0.388437	0.0233713	0.00586521	0.00201479
243166_at	SLC30A5	2.74502	3.12732	2.82607	2.70193	0.382304	0.0810491	0.425392	0.0190231	0.487537	0.0238692
205598_at	TRAIP	6.20541	6.58702	6.31123	6.05849	0.381611	0.105826	0.528526	0.0373866	0.0785215	0.0466677
235117_at	CHAC2	8.79848	9.17737	9.09692	8.67519	0.378892	0.298437	0.502188	0.044561	0.151528	0.0390732
Downregulated genes
Probe ID	Gene ID	Normalized Fluorescence Intensity (log2)				Expression Changes (log2)			P-Values
		NIKS	NIKS16	NIKS18	NIKS16ΔE7	NIKS16 vs. NIKS	NIKS18 vs. NIKS	NIKS16 vs. NIKS16ΔE7	NIKS16 vs. NIKS	NIKS18 vs. NIKS	NIKS16 vs. NIKS16ΔE7
219795_at	SLC6A14	8.72102	4.18884	5.19402	8.41952	-4.53218	-3.527	-4.23069	6.06193e-05	0.015885	0.0014666
203757_s_at	CEACAM6	9.52301	5.83541	6.22202	10.0712	-3.6876	-3.30099	-4.23575	0.000109976	0.00134722	0.00042129
223120_at	FUCA2	7.83806	4.20162	9.20523	8.45545	-3.63643	1.36718	-4.25382	0.00256034	0.000292132	0.000756645
211657_at	CEACAM6	9.57279	6.22386	6.79118	9.87001	-3.34893	-2.78161	-3.64615	0.000109581	0.00042022	0.000667466
1553973_a_at	SPINK6	10.5227	7.17872	6.69948	11.3014	-3.34395	-3.82319	-4.12271	3.03254e-06	0.000172802	0.00784596
205990_s_at	WNT5A	7.75554	4.45034	3.9319	6.44624	-3.3052	-3.82364	-1.9959	0.000511425	0.000468097	0.0306621
230835_at	KRTDAP	12.0932	8.93749	8.86242	13.3371	-3.15575	-3.23081	-4.39966	0.00270448	0.0174449	0.00230607
41469_at	PI3	12.8185	9.80521	10.4942	13.1509	-3.01334	-2.32431	-3.34565	0.00164453	0.0135751	0.00202363
203691_at	PI3	13.235	10.3308	11.0233	13.6036	-2.90422	-2.21166	-3.27282	0.000405459	0.00986921	0.000470578
232082_x_at	SPRR3	11.6556	8.75183	9.32768	12.4449	-2.90375	-2.3279	-3.69309	5.6753e-05	0.0118618	0.000520552
206642_at	DSG1	6.64142	3.73966	3.71022	8.35168	-2.90176	-2.9312	-4.61202	0.00204454	0.00347492	0.00101292
209720_s_at	SERPINB3	8.85838	5.97226	7.23598	9.17654	-2.88612	-1.62239	-3.20429	0.000503168	0.00316084	0.00018282
205513_at	TCN1	7.77854	4.93457	5.06263	6.63344	-2.84397	-2.71591	-1.69887	3.4017e-05	1.27563e-05	0.000290191
220230_s_at	CYB5R2	9.03791	6.20418	6.64118	8.77585	-2.83373	-2.39673	-2.57168	0.00175531	0.000381295	0.00253338
209800_at	KRT16	11.8245	8.99959	8.28334	12.8539	-2.82486	-3.54111	-3.85429	1.76155e-05	0.000655312	0.00289711
208539_x_at	SPRR2B	12.0336	9.22814	9.40883	12.5222	-2.80551	-2.62482	-3.29406	8.06049e-05	0.00605692	0.00280492
209719_x_at	SERPINB3	11.0177	8.29335	9.42183	11.352	-2.72438	-1.5959	-3.05863	0.000212432	0.00188109	0.000127466
213796_at	SPRR1A	12.4706	9.74976	9.39511	13.6558	-2.72084	-3.07549	-3.906	0.00528493	0.0294474	0.00237878
203021_at	SLPI	11.0081	8.29537	9.60013	12.0164	-2.7127	-1.40793	-3.72101	0.000445316	0.016864	4.33939e-05
205863_at	S100A12	8.52572	5.99253	6.3512	9.7548	-2.53319	-2.17452	-3.76227	0.00485347	0.0123033	0.00187359
220322_at	IL1F9	9.4261	6.92178	7.16358	9.77212	-2.50432	-2.26253	-2.85034	9.33683e-05	0.000305354	0.00245855
214599_at	IVL	10.6865	8.18635	8.49808	11.4392	-2.50016	-2.18843	-3.25283	0.000527097	0.00830721	0.000334861
1556793_a_at	FAM83C	7.64454	5.14552	7.89605	7.93914	-2.49902	0.251515	-2.79362	0.000496482	0.419025	0.000205278
204351_at	S100P	10.2695	7.77252	10.4057	11.5102	-2.49694	0.13627	-3.73769	0.00473415	0.718545	0.00122023
214549_x_at	SPRR1A	12.8905	10.4046	10.0803	13.7174	-2.48584	-2.8102	-3.31276	0.00367112	0.0111514	0.000128243
219995_s_at	ZNF750	7.08182	4.61741	5.69786	6.59806	-2.46441	-1.38397	-1.98065	0.0007113	0.0564232	0.00157064
235272_at	SBSN	9.43764	7.13673	7.51256	11.0529	-2.30091	-1.92508	-3.91622	0.00543816	0.019794	0.000616496
214146_s_at	PPBP	6.40656	4.1249	3.77544	7.88651	-2.28165	-2.63111	-3.76161	0.000696935	0.000459895	0.0315768
231033_at	---	8.24158	5.97953	6.04793	7.96155	-2.26205	-2.19366	-1.98202	3.6484e-05	0.00728244	0.0363645
231148_at	IGFL2	8.61541	6.36298	6.34085	9.41776	-2.25242	-2.27455	-3.05477	0.000148801	0.00010718	0.00300409
228726_at	SERPINB1	9.07157	6.83917	6.78402	8.39956	-2.2324	-2.28756	-1.56039	0.000150644	0.0026518	0.0423417
213572_s_at	SERPINB1	10.313	8.105	8.11047	9.54458	-2.20799	-2.20252	-1.43957	0.000356598	0.00286361	0.0346865
213680_at	KRT6B	13.8837	11.6863	11.1359	14.0295	-2.19744	-2.74783	-2.34326	0.000298857	0.0043482	0.000417234
205185_at	SPINK5	9.56123	7.4381	7.58029	10.5774	-2.12312	-1.98094	-3.13928	0.00250277	0.0199894	0.00020734
214974_x_at	CXCL5	6.17741	4.05849	6.2071	5.59662	-2.11892	0.0296868	-1.53814	0.00240087	0.950768	0.0106472
220026_at	CLCA4	6.49683	4.39404	4.88886	6.08246	-2.1028	-1.60797	-1.68842	0.03211	0.0418379	0.000452327
212268_at	SERPINB1	10.5998	8.4973	8.56704	9.97235	-2.10254	-2.0328	-1.47505	1.53273e-05	0.000366916	0.040935
212531_at	LCN2	9.62141	7.52616	8.85422	9.79138	-2.09525	-0.767191	-2.26522	9.34659e-05	0.0147189	2.53071e-05
211906_s_at	SERPINB4	6.97596	4.91151	5.89414	6.12819	-2.06446	-1.08183	-1.21668	9.27215e-05	0.0121117	0.00461171
239430_at	IGFL1	9.97589	7.96098	8.0778	10.8869	-2.0149	-1.89808	-2.92589	0.0134547	0.0315784	0.0074554
222242_s_at	KLK5	11.1284	9.11685	9.57671	10.915	-2.01158	-1.55171	-1.79818	0.000364713	0.000539331	0.00667432
227443_at	C9orf150	8.02317	6.02355	6.07218	7.33164	-1.99962	-1.95099	-1.30809	4.45772e-05	0.00629357	0.00691337
210397_at	DEFB1	8.14623	6.15582	6.78685	7.95582	-1.9904	-1.35937	-1.8	4.52526e-05	0.00632927	0.000336149
205470_s_at	KLK11	9.81766	7.82801	7.54052	9.9782	-1.98965	-2.27714	-2.15019	0.00200773	0.0118083	0.0106748
205064_at	SPRR1B	13.6725	11.6928	11.356	14.043	-1.97963	-2.31644	-2.35022	0.0023093	0.0104184	0.00016249
210413_x_at	SERPINB3 /// SERPINB4	9.49683	7.52484	8.13833	9.52219	-1.97199	-1.35849	-1.99735	0.00028754	0.00125439	0.000202291
209723_at	SERPINB9	5.6868	3.73847	6.41434	5.754	-1.94833	0.72754	-2.01553	0.0213733	0.101425	0.0152857
213240_s_at	KRT4	9.136	7.22681	6.96294	10.9332	-1.9092	-2.17307	-3.70635	0.0286671	0.0240694	0.000503664
1553505_at	A2ML1	7.73014	5.83687	5.90288	8.52078	-1.89327	-1.82726	-2.68391	9.02009e-05	0.00113109	0.00412498
232056_at	SCEL	7.43191	5.54447	6.05976	8.04048	-1.88744	-1.37215	-2.49601	0.00381127	0.0100929	0.000947797
202831_at	GPX2	9.4868	7.62064	7.03375	9.07407	-1.86616	-2.45305	-1.45342	0.00339086	0.000540825	0.00570056
1555854_at	AKR1C1 /// AKR1C2	6.65409	4.81607	4.30241	5.98805	-1.83802	-2.35168	-1.17198	0.000622735	0.00200608	0.0136081
214455_at	HIST1H2BC	6.18594	4.35052	4.58733	6.53426	-1.83541	-1.5986	-2.18374	0.00131781	0.00221091	0.00188097
206884_s_at	SCEL	9.60589	7.77522	8.24818	10.4352	-1.83067	-1.35771	-2.65996	0.000401431	0.033404	0.00558993
215808_at	KLK10	8.36699	6.54401	6.72827	8.29881	-1.82298	-1.63872	-1.75481	2.67471e-05	0.00514489	0.0398072
212013_at	PXDN	6.92031	5.13204	6.47188	7.81998	-1.78827	-0.448426	-2.68794	0.00474641	0.0244952	0.00287122
206584_at	LY96	6.70185	4.91738	6.34636	6.36339	-1.78447	-0.355493	-1.44602	0.00053558	0.158128	0.00189596
229933_at	C1orf74	9.00616	7.26809	7.80888	8.53842	-1.73808	-1.19728	-1.27033	8.20887e-06	0.0123668	0.0394375
205916_at	S100A7	11.0532	9.33696	10.0944	12.0494	-1.71625	-0.958799	-2.71245	0.0332638	0.0576272	0.00696519
226188_at	HSPC159	9.377	7.66125	8.3912	10.0583	-1.71574	-0.985792	-2.39704	0.000543455	0.00354041	0.00040262
231234_at	CTSC	8.30919	6.60765	7.05111	7.83773	-1.70155	-1.25808	-1.23008	0.000785031	0.000301551	0.00432972
205778_at	KLK7	9.3624	7.6659	7.68609	10.1886	-1.69649	-1.67631	-2.5227	9.91446e-05	0.0114093	0.000133268
212328_at	LIMCH1	5.70058	4.00799	7.81004	5.72226	-1.69259	2.10947	-1.71427	0.0113841	0.000194946	0.0123431
236313_at	CDKN2B	8.67195	6.98022	6.85764	8.18871	-1.69173	-1.81432	-1.20848	0.00333399	0.00646198	0.0212812
235200_at	ZNF561	7.75074	6.05947	7.56027	7.52231	-1.69128	-0.190468	-1.46285	0.000690836	0.110192	0.00254061
220724_at	CWH43	7.26648	5.59187	4.89997	7.8088	-1.67461	-2.36651	-2.21693	0.00201091	0.000871262	0.00191075
214290_s_at	HIST2H2AA3 /// HIST2H2AA4	10.3808	8.71263	8.82939	10.4274	-1.66819	-1.55143	-1.7148	0.0126486	0.010124	0.0166816
209160_at	AKR1C3	10.3878	8.73448	8.62857	9.80393	-1.65331	-1.75923	-1.06946	0.00936248	0.00451385	0.028268
211597_s_at	HOPX	6.97271	5.32319	5.92174	9.9681	-1.64952	-1.05097	-4.64491	0.0287841	0.149206	0.000287986
239381_at	KLK7	9.64361	8.00532	8.0637	10.5745	-1.63829	-1.5799	-2.56914	7.61216e-06	0.0162176	0.00171915
212012_at	PXDN	7.92261	6.3276	7.38404	8.83487	-1.59502	-0.538572	-2.50727	1.77644e-05	0.00705387	0.000627381
203535_at	S100A9	13.0161	11.4226	12.2185	13.3656	-1.59358	-0.797629	-1.943	0.0108556	0.0487793	0.00918662
204750_s_at	DSC2	7.55122	5.96221	5.82043	7.34866	-1.58901	-1.73078	-1.38645	0.00277186	0.00234513	0.00276073
206385_s_at	ANK3	6.62867	5.05604	6.43672	8.04048	-1.57263	-0.19195	-2.98444	0.000426236	0.397606	0.000133629
205783_at	KLK13	10.0655	8.4974	7.85177	9.50921	-1.56812	-2.21376	-1.01181	0.000639312	0.000907374	0.026641
225540_at	MAP2	7.04724	5.48791	6.14679	7.07218	-1.55933	-0.900451	-1.58427	7.91542e-05	0.0683786	0.00150364
204952_at	LYPD3	9.24221	7.68795	7.62158	9.40587	-1.55425	-1.62063	-1.71791	0.000299373	0.000213933	0.00107048
205900_at	KRT1	8.09369	6.55397	6.24743	10.7536	-1.53972	-1.84626	-4.1996	0.000633463	0.00131056	2.07708e-05
220723_s_at	CWH43	7.89513	6.36426	5.63753	8.41076	-1.53088	-2.25761	-2.04651	0.00361077	0.0208762	0.000453936
206953_s_at	LPHN2	5.06945	3.54319	5.56243	6.23611	-1.52626	0.492979	-2.69293	0.0056958	0.0872256	0.00076314
220664_at	SPRR2C	7.15763	5.63803	5.81711	7.24557	-1.5196	-1.34051	-1.60754	5.33954e-05	0.0366727	0.0142341
205067_at	IL1B	11.6371	10.1262	11.1046	11.2312	-1.51094	-0.532536	-1.10499	0.000209538	0.0134684	0.0338266
1568868_at	CYP27C1	6.62953	5.12464	4.79472	5.77543	-1.5049	-1.83481	-0.650794	0.00290149	0.000967902	0.0019569
226939_at	CPEB2	8.20097	6.70643	7.16301	8.77064	-1.49455	-1.03797	-2.06422	0.00435085	0.0111322	0.0023829
231733_at	CARD18	6.81878	5.33265	5.09914	6.79233	-1.48613	-1.71963	-1.45968	0.00457944	0.00384025	0.0126457
220317_at	LRAT	6.15662	4.67913	4.32862	5.6045	-1.47749	-1.828	-0.925364	0.000341164	0.000241801	0.035345
204751_x_at	DSC2	9.7596	8.28307	8.1209	10.023	-1.47653	-1.6387	-1.73992	0.000922987	0.0074888	0.00241184
212327_at	LIMCH1	6.68653	5.21238	8.77766	6.66696	-1.47414	2.09114	-1.45458	0.0218808	0.000407268	0.00915673
238733_at	---	5.85705	4.38394	5.44008	6.03021	-1.47311	-0.41697	-1.64627	0.00352481	0.118118	0.00225763
209459_s_at	ABAT	6.53974	5.07091	4.22609	6.86888	-1.46883	-2.31365	-1.79797	0.00651776	0.00299802	0.0323991
206421_s_at	SERPINB7	11.0177	9.55041	9.14458	11.2308	-1.46734	-1.87317	-1.68038	4.0016e-05	7.05674e-05	0.00649286
218175_at	CCDC92	7.13185	5.67151	5.89224	6.59078	-1.46034	-1.23961	-0.919271	0.0014743	0.000322665	1.52336e-05
222484_s_at	CXCL14	9.26297	7.8246	7.10431	9.69155	-1.43838	-2.15866	-1.86696	0.0034816	0.00126605	0.000715539
202342_s_at	TRIM2	7.35401	5.91746	6.28509	7.94151	-1.43654	-1.06892	-2.02405	0.0106196	0.00056273	0.00101079
222838_at	SLAMF7	6.47591	5.04061	5.10742	6.77356	-1.4353	-1.36849	-1.73295	0.00404557	0.00276527	0.00848174
231867_at	ODZ2	10.2748	8.84069	8.86281	9.67409	-1.43407	-1.41195	-0.8334	0.00301204	0.00248446	0.00301929
202708_s_at	HIST2H2BE	6.66767	5.23541	5.2437	6.97752	-1.43226	-1.42397	-1.74211	0.00856153	0.0161209	0.00171976
204779_s_at	HOXB7	5.53542	4.10523	4.26244	5.50034	-1.43019	-1.27299	-1.3951	0.00190787	0.000831897	0.00341569
1555673_at	LOC730755	6.93838	5.5104	6.29049	8.20194	-1.42798	-0.647889	-2.69154	0.00142717	0.0188396	0.00727578
1564307_a_at	A2ML1	10.0211	8.60061	8.00761	10.6433	-1.42052	-2.01352	-2.04271	2.47784e-05	5.97534e-06	0.00828036
39402_at	IL1B	11.3897	9.97356	10.9061	10.9673	-1.41611	-0.48359	-0.993785	0.000585164	0.0242525	0.0313627
239587_at	---	4.78468	3.37083	4.75341	4.19833	-1.41384	-0.0312677	-0.827501	0.0362049	0.940819	0.00503437
1554921_a_at	SCEL	7.34628	5.93463	6.31148	7.79246	-1.41166	-1.0348	-1.85784	0.00850355	0.00928665	0.0042227
1556499_s_at	COL1A1	6.30648	4.90945	5.33339	6.97729	-1.39703	-0.973083	-2.06784	0.0168671	0.0186375	0.00124131
218002_s_at	CXCL14	9.163	7.77278	7.06263	9.64207	-1.39022	-2.10037	-1.86929	0.00257887	0.00398746	0.00196251
201341_at	ENC1	10.1226	8.74119	8.86069	9.80621	-1.38138	-1.26188	-1.06502	0.000420844	0.00116929	0.0498747
206193_s_at	CDSN	6.79312	5.41396	5.13778	9.95927	-1.37916	-1.65535	-4.54531	0.00140301	0.00240769	0.000338484
227735_s_at	C10orf99	6.99202	5.61486	5.48203	8.34714	-1.37716	-1.50999	-2.73228	0.045033	0.0404293	0.000665393
230205_at	ZNF561	7.29252	5.92803	7.35604	6.98459	-1.36449	0.0635177	-1.05656	0.00300989	0.730748	0.00729398
218280_x_at	HIST2H2AA3 /// HIST2H2AA4	9.27157	7.91046	8.02494	9.44564	-1.36111	-1.24663	-1.53518	0.0204359	0.0217064	0.0199858
202341_s_at	TRIM2	6.46248	5.11198	5.51016	7.13367	-1.3505	-0.952316	-2.0217	2.33178e-05	0.000834827	0.00396181
203571_s_at	C10orf116	10.7711	9.42579	9.41634	11.722	-1.34526	-1.35471	-2.29619	0.000236599	0.0139032	0.00730665
225646_at	CTSC	11.2258	9.88193	10.1386	10.7435	-1.34391	-1.08724	-0.861537	0.000641583	0.000111037	0.00612459
237690_at	GPR115	6.3663	5.02831	5.61231	6.06561	-1.33799	-0.753991	-1.0373	0.00731377	0.021397	0.01649
203608_at	ALDH5A1	5.25032	3.91356	5.20913	5.5997	-1.33676	-0.0411923	-1.68614	0.000200463	0.880708	0.001337
215465_at	ABCA12	8.48662	7.15836	7.1795	8.77051	-1.32826	-1.30712	-1.61215	0.00032195	0.0207154	0.0112767
202488_s_at	FXYD3	9.98876	8.665	8.80246	9.83832	-1.32376	-1.1863	-1.17332	0.00156207	0.000984617	0.0279411
1553031_at	GPR115	7.70719	6.39351	6.96132	7.38336	-1.31368	-0.745867	-0.989847	0.00377106	0.0247467	0.00358502
227449_at	EPHA4	5.22773	3.92252	3.60658	5.70706	-1.30521	-1.62116	-1.78455	0.00139086	0.00081514	0.000924601
212657_s_at	IL1RN	9.69667	8.39198	8.33039	9.95845	-1.3047	-1.36628	-1.56648	0.00180763	0.0362279	0.00159897
201117_s_at	CPE	5.40033	4.10994	4.95555	5.05249	-1.2904	-0.444783	-0.94255	0.0170863	0.150831	0.0110004
227717_at	ARHGEF37	8.71866	7.42908	7.63907	8.7797	-1.28959	-1.07959	-1.35062	0.00473885	0.00761788	0.0040346
238067_at	TBC1D8B	5.01883	3.73712	4.07434	4.20311	-1.28171	-0.944494	-0.465985	8.59792e-05	0.00516261	0.00277135
213455_at	FAM114A1	8.35993	7.07932	7.22972	8.3933	-1.28062	-1.13022	-1.31399	0.0075871	0.00598968	0.000993405
241418_at	LOC344887	7.39663	6.11827	5.58821	7.56118	-1.27835	-1.80842	-1.4429	0.00610505	0.00179247	0.0124836
209118_s_at	TUBA1A	8.97141	7.69371	7.63505	8.81401	-1.2777	-1.33635	-1.1203	0.00782772	0.0110304	0.0181543
223720_at	SPINK7	6.10119	4.83051	4.95139	8.6768	-1.27068	-1.14981	-3.84629	0.00734146	0.0064371	0.00878713
225987_at	STEAP4	7.0009	5.73487	7.32714	8.42351	-1.26603	0.326244	-2.68864	0.00401167	0.347636	0.0155204
202917_s_at	S100A8	14.084	12.8238	13.215	14.2842	-1.2602	-0.868954	-1.46041	0.0078058	0.0238976	0.00556747
235427_at	---	5.51846	4.27008	4.73185	5.40424	-1.24838	-0.78661	-1.13416	0.00717008	0.0273636	0.0492495
226817_at	DSC2	10.967	9.72037	9.71399	11.3563	-1.24667	-1.25305	-1.63595	0.00197804	0.0109305	0.00128899
218990_s_at	SPRR3	7.10451	5.86437	6.60552	10.0293	-1.24014	-0.498999	-4.16491	0.00902085	0.138331	0.000645414
225502_at	DOCK8	4.77899	3.5442	3.10586	5.03459	-1.23479	-1.67312	-1.49039	0.00277511	0.0192628	0.0183264
210609_s_at	TP53I3	10.5785	9.34659	9.41139	10.9177	-1.23187	-1.16707	-1.57106	0.00573855	0.00488466	0.0100782
219267_at	GLTP	10.4146	9.18274	9.24484	10.8207	-1.23184	-1.16973	-1.63798	0.00609178	0.00646657	0.00167914
225391_at	LOC93622	8.09607	6.86548	8.47054	8.3991	-1.2306	0.374464	-1.53362	0.00202464	0.0942709	0.000710925
236534_at	BNIPL	5.33874	4.10874	4.15598	5.68909	-1.23	-1.18276	-1.58034	0.0177687	0.0152292	0.0181871
206166_s_at	CLCA2	10.0288	8.81309	9.07244	10.3742	-1.21567	-0.956315	-1.56107	0.00445199	0.002899	0.00111363
226177_at	GLTP	11.925	10.7115	10.7016	12.3558	-1.21343	-1.22338	-1.64426	0.00414466	0.00310154	0.000130353
229400_at	HOXD10	7.61935	6.41131	4.43433	7.47303	-1.20804	-3.18502	-1.06172	0.000116156	0.00569215	0.00773514
202284_s_at	CDKN1A	10.3747	9.16945	9.42713	9.97	-1.2052	-0.947519	-0.800545	0.000834872	0.001679	0.0123167
206271_at	TLR3	5.13568	3.93329	5.3091	4.92045	-1.20239	0.173421	-0.987161	0.00736064	0.273893	0.020788
222892_s_at	TMEM40	8.90596	7.70433	8.21617	9.14228	-1.20163	-0.689786	-1.43795	0.00275114	0.0040794	0.00578482
206164_at	CLCA2	10.3449	9.14593	9.43725	10.692	-1.19893	-0.90761	-1.54607	0.00603579	0.000862991	0.00154404
1554195_a_at	C5orf46	7.36412	6.17054	6.37299	8.03639	-1.19358	-0.99113	-1.86585	0.000212859	0.000191149	0.00144879
210619_s_at	HYAL1	7.45324	6.26358	6.68045	7.69689	-1.18966	-0.772792	-1.43331	0.0198918	0.0316468	0.0233499
206165_s_at	CLCA2	11.4507	10.2724	10.5383	11.7299	-1.17834	-0.912373	-1.45751	0.00451989	0.00329445	0.00118736
220944_at	PGLYRP4	8.08407	6.90705	6.92115	8.76145	-1.17702	-1.16292	-1.8544	0.00756765	0.000166368	0.00211393
243871_at	---	7.99912	6.82234	6.77368	8.73282	-1.17678	-1.22544	-1.91049	0.0109051	0.0145679	0.00194071
212977_at	CXCR7	7.36744	6.20346	6.39364	7.11786	-1.16398	-0.973792	-0.914397	0.00338307	0.0270236	0.00867365
217528_at	CLCA2	10.3464	9.19195	9.47116	10.7069	-1.15444	-0.875236	-1.51496	0.0070997	0.00239006	0.00258592
215945_s_at	TRIM2	6.76505	5.61158	6.02117	7.11008	-1.15347	-0.743883	-1.4985	0.0010289	0.00347647	0.000544212
212992_at	AHNAK2	9.68904	8.53938	8.72477	10.2129	-1.14967	-0.964275	-1.67355	0.00476091	0.00871461	0.0029547
222859_s_at	DAPP1	9.25283	8.108	8.66477	9.0955	-1.14484	-0.588066	-0.987508	0.0179661	0.000243699	0.0152632
219655_at	C7orf10	8.80046	7.66309	7.99981	8.60063	-1.13737	-0.800648	-0.937542	0.000860058	0.0207653	0.000714816
236193_at	HIST1H2BC	6.64831	5.51116	5.35857	7.17363	-1.13715	-1.28975	-1.66247	0.00337505	0.0126899	0.00166767
1558846_at	PNLIPRP3	9.67893	8.54556	8.17172	9.88987	-1.13337	-1.50721	-1.34432	0.00354687	9.63319e-05	0.00145536
203921_at	CHST2	7.59158	6.46073	7.30791	9.02916	-1.13085	-0.28367	-2.56843	0.00419971	0.0213747	0.000520855
235075_at	DSG3	10.6876	9.56246	9.59042	10.2945	-1.12517	-1.09721	-0.732059	0.00125493	0.00149552	0.0159874
236950_s_at	LOC157381	5.08935	3.96727	4.35841	5.71962	-1.12208	-0.730948	-1.75234	0.00148584	0.00868186	0.000749561
239135_at	CPPED1	4.57674	3.45787	3.6287	5.26179	-1.11887	-0.948042	-1.80392	0.000939889	0.0298292	0.000168121
201295_s_at	WSB1	6.77413	5.65628	5.93635	6.67121	-1.11785	-0.837778	-1.01493	0.00497454	0.00318852	0.0211491
219909_at	MMP28	6.89178	5.7756	5.55046	6.31117	-1.11619	-1.34132	-0.535574	0.0228641	0.00743125	0.0157386
233565_s_at	SDCBP2	8.3905	7.27474	8.11456	8.57047	-1.11576	-0.275944	-1.29573	0.0352219	0.168206	0.0266464
238847_at	---	5.96195	4.85096	4.45244	5.65272	-1.11099	-1.50951	-0.801759	0.00922581	0.00699038	0.0020013
1553602_at	MUCL1	5.91628	4.81229	4.93432	7.23524	-1.104	-0.981963	-2.42296	0.0206093	0.0254137	0.0286642
205625_s_at	CALB1	5.88263	4.77989	4.09606	6.5616	-1.10274	-1.78657	-1.78171	0.00261629	0.000953243	0.0336718
238430_x_at	SLFN5	8.66253	7.57357	7.80532	8.21938	-1.08896	-0.85721	-0.645807	0.00164002	0.0042136	0.0281549
213988_s_at	SAT1	11.0896	10.0038	10.6827	10.6143	-1.08576	-0.406837	-0.610503	9.04551e-05	0.0574341	0.00635038
238542_at	ULBP2	9.4189	8.33891	8.50128	9.46201	-1.07998	-0.917613	-1.1231	0.0040971	0.00557167	0.00215594
201425_at	ALDH2	9.18478	8.10562	8.84902	9.46678	-1.07916	-0.335758	-1.36116	8.83268e-06	0.000798244	0.00373156
214370_at	S100A8	9.43347	8.36487	8.72863	9.47417	-1.0686	-0.704838	-1.1093	0.00555718	0.0172035	0.00345418
201963_at	ACSL1	7.81991	6.75266	7.62329	8.00741	-1.06725	-0.196616	-1.25474	0.000150886	0.112826	0.0469455
209569_x_at	D4S234E /// FOXP1	9.19516	8.13115	8.96003	9.12472	-1.064	-0.235122	-0.993562	0.00830943	0.275892	0.0456317
203139_at	DAPK1	8.06755	7.00661	7.30558	8.42244	-1.06093	-0.761969	-1.41583	0.00220928	0.0212172	0.00386888
206191_at	ENTPD3	9.79847	8.73788	8.56149	9.2611	-1.06059	-1.23698	-0.523226	0.00300751	0.0050181	0.0405359
229125_at	KANK4	6.68902	5.6285	4.94702	7.20853	-1.06052	-1.742	-1.58004	0.0480382	0.0123526	0.0132658
204475_at	MMP1	9.78355	8.72346	6.79754	10.3721	-1.06009	-2.98601	-1.64868	5.6847e-05	1.67426e-06	0.00930973
234331_s_at	FAM84A	7.92963	6.87341	7.087	8.1771	-1.05622	-0.842633	-1.30368	0.00177392	0.0283087	0.0393077
229614_at	ZNF320	5.24926	4.19598	4.31093	4.71834	-1.05328	-0.938325	-0.52236	0.0221296	0.0274762	0.00925799
207373_at	HOXD10	5.78135	4.72861	4.01732	5.61723	-1.05274	-1.76403	-0.888619	0.00474729	0.0015214	0.000460403
217497_at	TYMP	7.3606	6.31282	6.54233	7.53553	-1.04778	-0.818272	-1.22272	0.0120874	0.0040344	0.00442946
200696_s_at	GSN	10.4232	9.37564	9.27556	10.4545	-1.04757	-1.14765	-1.07886	0.00104989	0.000742643	0.0453336
204141_at	TUBB2A	11.4593	10.412	10.089	11.1523	-1.04734	-1.37035	-0.740288	0.0145198	0.00486418	0.0337586
213836_s_at	WIPI1	6.95105	5.90677	6.45866	7.6235	-1.04428	-0.492385	-1.71673	0.000715744	0.0209001	0.00363781
205595_at	DSG3	11.0661	10.0235	10.0563	10.963	-1.0426	-1.00984	-0.939467	0.00188899	0.0136356	0.0167209
209460_at	ABAT	7.14494	6.10673	5.51675	7.53263	-1.03822	-1.62819	-1.4259	0.00244751	0.00148412	0.0167564
222162_s_at	ADAMTS1	7.77435	6.73855	7.00815	7.39024	-1.0358	-0.766203	-0.651694	0.010913	0.0232699	0.0221098
209373_at	MALL	9.99588	8.96893	8.86963	10.3018	-1.02695	-1.12625	-1.33286	0.00344773	0.0216301	0.0111976
211361_s_at	SERPINB13	8.49218	7.46781	6.82499	8.30621	-1.02438	-1.66719	-0.838406	0.00209055	0.00246285	0.042331
222016_s_at	ZNF323	5.98821	4.96453	5.1917	6.10992	-1.02368	-0.796512	-1.14539	0.0271811	0.0496428	0.000930829
236449_at	CSTB	7.72711	6.70714	6.67935	7.83035	-1.01998	-1.04776	-1.12322	0.0143258	0.013133	0.0231601
213780_at	TCHH	5.07354	4.05675	4.58541	6.24913	-1.01679	-0.488128	-2.19238	0.00726554	0.0552978	0.000946904
223544_at	TMEM79	8.46584	7.45202	7.68915	8.59904	-1.01382	-0.776685	-1.14703	4.01704e-05	0.0107725	0.017715
1558378_a_at	AHNAK2	7.23604	6.22245	6.31171	7.40796	-1.01359	-0.924326	-1.1855	0.0198206	0.0241545	0.00127213
219476_at	C1orf116	9.04972	8.03692	8.26144	8.93536	-1.01279	-0.788281	-0.89844	0.00967427	0.0183179	0.0413227
230333_at	---	8.52703	7.51535	7.8771	8.26095	-1.01168	-0.649928	-0.745594	0.00438085	0.0307787	0.00782228
217315_s_at	KLK13	8.28096	7.27002	7.00346	7.73787	-1.01094	-1.2775	-0.467856	0.00179456	0.00264936	0.0300947
211316_x_at	CFLAR	7.6329	6.62734	6.98385	7.62357	-1.00556	-0.649055	-0.996222	0.00268151	0.00135359	0.00350121
210074_at	CTSL2	10.7022	9.6989	9.56495	10.8624	-1.00334	-1.1373	-1.16346	0.00390793	0.00136841	0.00585684
202310_s_at	COL1A1	6.7754	5.77386	6.27046	7.30987	-1.00155	-0.504943	-1.53601	0.0499324	0.073409	0.00933275
231439_at	FAM84A	5.56028	4.56532	4.92002	5.67257	-0.99496	-0.640262	-1.10725	0.00441951	0.0099725	0.0299488
211862_x_at	CFLAR	7.67743	6.68458	7.03674	7.5499	-0.992849	-0.640688	-0.86532	0.000523523	0.00236096	0.0149666
225647_s_at	CTSC	12.0788	11.0862	11.3749	11.7321	-0.992668	-0.703886	-0.645912	0.000137633	0.00128736	0.0297273
204858_s_at	TYMP	9.16523	8.17484	8.32399	9.07018	-0.990393	-0.841241	-0.895341	5.84055e-06	1.83873e-05	0.0324406
1552502_s_at	RHBDL2	6.22512	5.23641	5.22395	6.2856	-0.988709	-1.00117	-1.04919	0.00226097	0.0566295	9.34512e-06
238017_at	SDR16C5	7.98116	6.99764	8.22771	8.87481	-0.983526	0.246545	-1.87718	0.0026928	0.0424589	0.000284516
213400_s_at	TBL1X	6.48616	5.51229	6.7054	6.90295	-0.973871	0.219236	-1.39065	0.0177813	0.470311	0.0064614
224480_s_at	AGPAT9	6.21838	5.2479	5.56128	6.05931	-0.970479	-0.657098	-0.811411	0.0352674	0.0619334	0.0418806
208485_x_at	CFLAR	7.71614	6.74595	7.08665	7.5576	-0.970195	-0.629499	-0.811648	0.00503861	0.0110863	0.00817498
212325_at	LIMCH1	6.02629	5.06126	7.93966	5.94805	-0.965032	1.91336	-0.886785	0.00854646	0.00376047	0.00302262
242705_x_at	LOC100289219	7.37465	6.4117	7.02631	7.40241	-0.962955	-0.348341	-0.990709	0.0128071	0.15658	0.00863555
209365_s_at	ECM1	8.41101	7.45093	7.13951	9.67567	-0.960078	-1.2715	-2.22474	0.00078096	0.00421503	0.0277269
203827_at	WIPI1	7.06896	6.11029	6.74032	7.8452	-0.958668	-0.328641	-1.73491	0.0138192	0.134148	0.0225459
201579_at	FAT1	10.93	9.98517	10.3999	10.8898	-0.944867	-0.530102	-0.9046	0.000572685	0.00523539	0.0320648
1555786_s_at	C14orf34	7.79035	6.84769	6.75548	8.78801	-0.942653	-1.03487	-1.94032	0.0232448	0.0158917	0.0147452
244050_at	PTPLAD2	7.27228	6.33009	6.95896	7.40282	-0.942185	-0.313319	-1.07273	0.00329246	0.0670377	0.00300316
201116_s_at	CPE	7.77943	6.8378	7.54516	7.67073	-0.941625	-0.234272	-0.832923	0.00264944	0.170301	0.0162566
209508_x_at	CFLAR	7.59323	6.65469	6.98229	7.44447	-0.938547	-0.610943	-0.789785	0.00316029	0.00808962	0.00712228
209792_s_at	KLK10	13.3935	12.4577	12.3795	13.3621	-0.935798	-1.01403	-0.904349	0.00467315	0.01629	0.0266058
222408_s_at	YPEL5	9.75602	8.8214	9.11075	9.88668	-0.934629	-0.64527	-1.06528	0.00203689	0.00738084	0.00259817
204159_at	CDKN2C	5.18335	4.24948	4.70524	4.80912	-0.933868	-0.478104	-0.559645	0.0198017	0.123634	0.0495004
228708_at	RAB27B	9.10464	8.1719	8.36544	8.67113	-0.93274	-0.739198	-0.499224	3.76701e-05	0.046465	0.0165306
216973_s_at	HOXB7	5.22132	4.28927	4.62907	5.3452	-0.932056	-0.592257	-1.05594	0.0201399	0.0307415	0.0307154
220414_at	CALML5	6.48763	5.55725	5.94647	8.41005	-0.930381	-0.541162	-2.8528	0.034558	0.131079	0.000148811
204241_at	ACOX3	7.29345	6.36403	6.6476	7.22779	-0.929424	-0.645852	-0.863756	0.000988511	0.0368566	0.00134756
202796_at	SYNPO	7.5484	6.62126	7.20721	7.62234	-0.927139	-0.341193	-1.00108	0.0149214	0.028663	0.00798314
209949_at	NCF2	7.2297	6.30271	5.94474	8.30882	-0.926992	-1.28496	-2.00611	0.00100028	0.000906961	6.7219e-05
226697_at	FAM114A1	7.51392	6.58699	6.81027	7.16073	-0.926933	-0.703653	-0.573739	0.00161274	0.00737033	0.0116539
212441_at	KIAA0232	8.24753	7.32768	7.62914	8.21528	-0.919852	-0.618392	-0.887597	0.00977053	0.0280251	0.00893791
209751_s_at	TRAPPC2 /// TRAPPC2P1	7.95932	7.04218	7.85053	7.47057	-0.917134	-0.108792	-0.42839	0.000649972	0.0859447	0.0113599
210592_s_at	SAT1	12.532	11.6154	12.21	12.1939	-0.916607	-0.321967	-0.578487	0.000291004	0.0913972	0.00405936
1557389_at	---	8.11507	7.19852	7.75753	7.93368	-0.916547	-0.357536	-0.73516	0.00885845	0.0557633	0.0229028
220431_at	TMPRSS11E	6.55546	5.64008	5.81769	7.03369	-0.915387	-0.737776	-1.39361	0.00541542	0.0111648	0.0169066
205759_s_at	SULT2B1	7.51688	6.60295	6.94001	8.38217	-0.913933	-0.576871	-1.77922	0.0233352	0.0522429	0.00180351
236009_at	PERP	8.49853	7.5851	7.51862	8.87892	-0.913435	-0.979917	-1.29382	0.00534744	0.0109341	0.0309943
224414_s_at	CARD6	8.32363	7.41161	8.10866	8.19085	-0.912024	-0.214973	-0.779238	0.0187011	0.00306674	0.0125763
211317_s_at	CFLAR	7.54095	6.63099	6.91588	7.38122	-0.909961	-0.625078	-0.750229	0.00240465	0.00913869	0.0397261
205466_s_at	HS3ST1	7.59864	6.68875	7.13967	7.38776	-0.909886	-0.458966	-0.699002	0.000950343	0.0802898	0.0137562
216243_s_at	IL1RN	8.37478	7.46501	7.28366	8.65261	-0.909767	-1.09112	-1.1876	0.0118286	0.015609	0.00338276
213172_at	TTC9	3.61627	2.70858	2.68583	3.63857	-0.90769	-0.930447	-0.929985	8.75299e-05	0.000318982	0.0189665
214475_x_at	CAPN3	5.41085	4.50492	4.52958	5.53747	-0.905935	-0.881272	-1.03255	0.00963476	0.0352834	0.0234449
222223_s_at	IL1F5	6.49869	5.59295	5.6669	7.18298	-0.905743	-0.831792	-1.59003	0.0449084	0.034588	0.0202842
202263_at	CYB5R1	11.6176	10.7126	10.8064	11.7957	-0.904952	-0.811183	-1.08307	0.00359545	0.0300149	0.0030626
217783_s_at	YPEL5	10.131	9.22932	9.54989	10.4265	-0.901659	-0.581088	-1.19715	0.00120376	0.0234065	0.00612869
204464_s_at	EDNRA	4.268	3.36763	3.16427	4.23442	-0.900368	-1.10373	-0.866796	0.00416219	0.00617498	0.0388671
201249_at	SLC2A1	7.56042	6.66054	6.40131	7.71076	-0.899881	-1.15911	-1.05022	0.0138275	0.0449958	0.0124742
236119_s_at	SPRR2G	7.65678	6.75864	6.78364	8.94951	-0.898141	-0.873141	-2.19088	0.0237364	0.0324863	0.00194849
219681_s_at	RAB11FIP1	7.1334	6.23765	6.23429	6.71536	-0.89575	-0.899105	-0.477718	0.00330852	0.00417979	0.0228795
223878_at	INPP4B	4.26677	3.37328	3.89032	4.38852	-0.893492	-0.376446	-1.01525	0.0134313	0.0716122	0.0479828
227531_at	---	9.45549	8.56262	8.92578	9.20163	-0.892862	-0.5297	-0.639009	0.0159544	0.0404359	0.0383216
227001_at	NIPAL2	8.82708	7.93557	7.99424	8.8047	-0.89151	-0.832835	-0.869139	0.000268119	0.00081469	0.0143442
226725_at	---	8.79603	7.90812	8.2458	8.53066	-0.887912	-0.550231	-0.622547	0.00725824	0.014905	0.0159068
235198_at	OSTM1	7.82437	6.93983	7.5497	7.529	-0.884534	-0.274664	-0.589171	0.000166577	0.172729	0.0263065
226853_at	BMP2K	7.16709	6.29066	6.74144	6.79645	-0.87643	-0.425645	-0.505795	0.00321595	0.0347878	0.0303478
222858_s_at	DAPP1	8.23765	7.36384	7.73362	8.06187	-0.873812	-0.50403	-0.69803	0.0183013	0.029053	0.0168045
1564630_at	EDN1	7.25348	6.382	6.9045	6.98025	-0.871483	-0.348981	-0.598255	0.00899948	0.024066	0.0372898
219410_at	TMEM45A	8.85273	7.98315	8.30831	9.48321	-0.869581	-0.544418	-1.50006	0.021963	0.107017	0.00437946
219503_s_at	TMEM40	7.42594	6.5648	6.89209	7.77376	-0.861142	-0.533847	-1.20896	0.0028512	0.0168754	0.000849157
222686_s_at	CPPED1	6.58681	5.72795	5.80307	6.88466	-0.858859	-0.783734	-1.15671	0.0288731	0.00427949	0.0147923
203788_s_at	SEMA3C	7.61186	6.75655	6.78501	7.21674	-0.85531	-0.826849	-0.460185	0.0027325	0.00565962	0.0279247
230278_at	---	4.54179	3.68676	3.72733	4.089	-0.855029	-0.814459	-0.40224	0.00488792	0.00639493	0.0293659
202842_s_at	DNAJB9	8.61531	7.76397	7.75456	8.47899	-0.851342	-0.860753	-0.715015	0.0173287	0.016636	0.0186134
224604_at	C4orf3	10.1008	9.25005	9.22626	10.1396	-0.850749	-0.874539	-0.889589	0.00470132	0.0115141	0.0151658
207275_s_at	ACSL1	7.4771	6.62824	7.24975	7.74393	-0.848867	-0.227356	-1.1157	0.00208082	0.148915	0.0310531
203303_at	DYNLT3	10.0414	9.19323	9.45721	10.1473	-0.848222	-0.584242	-0.954035	5.77378e-05	0.00187248	0.00602529
210239_at	IRX5	7.04269	6.1964	5.99304	7.02207	-0.846287	-1.04965	-0.825667	0.00388245	0.000906927	0.000916408
202411_at	IFI27	6.39812	5.55213	5.54866	6.47689	-0.845987	-0.849457	-0.924758	0.0251108	0.00957837	0.0192628
204137_at	GPR137B	7.48391	6.63802	6.62816	7.16829	-0.845894	-0.855756	-0.530272	0.00103468	0.00321098	0.0072451
209369_at	ANXA3	10.9615	10.1159	10.4587	10.7178	-0.845597	-0.502799	-0.601878	0.00416024	0.000579814	0.0492393
225611_at	MAST4	9.02364	8.17981	8.49589	8.65597	-0.843836	-0.527753	-0.476159	0.00674679	0.00831413	0.0266145
209173_at	AGR2	6.42683	5.58687	6.27864	7.77275	-0.839965	-0.148195	-2.18588	0.00634402	0.338585	0.00646207
1554253_a_at	LASS3	8.29972	7.46512	7.40173	8.12449	-0.834599	-0.897986	-0.659369	0.000690965	0.00730278	0.0236977
210564_x_at	CFLAR	7.61826	6.7852	7.07424	7.64845	-0.833065	-0.544024	-0.86325	0.000278134	0.0159614	0.00597017
266_s_at	CD24	10.9974	10.1658	9.98987	10.9093	-0.831623	-1.00758	-0.743456	0.0004356	0.000782914	0.0185572
209570_s_at	D4S234E /// FOXP1	8.03651	7.20601	7.79989	7.75691	-0.8305	-0.236627	-0.550895	9.73078e-05	0.171076	0.0256605
225915_at	CAB39L	7.0711	6.24235	6.42997	6.82695	-0.828757	-0.641137	-0.584608	0.000184558	0.0510465	0.0441186
206448_at	ZNF365	6.67716	5.84917	5.40078	6.76626	-0.827991	-1.27638	-0.917083	0.047303	0.0205323	0.0328971
203789_s_at	SEMA3C	10.9854	10.1599	10.2437	10.7571	-0.82543	-0.741631	-0.597223	0.000237563	0.00540256	0.0112821
202967_at	GSTA4	7.58877	6.76515	7.16934	8.0915	-0.823614	-0.419424	-1.32634	0.0451972	0.179524	0.0345331
224567_x_at	MALAT1	11.2662	10.4483	10.4916	11.1631	-0.817923	-0.774652	-0.714832	0.00818486	0.0257643	0.0302614
220782_x_at	KLK12	7.07503	6.25893	6.3443	8.63662	-0.8161	-0.730723	-2.37769	0.0301298	0.000374151	0.000382697
226636_at	PLD1	6.5562	5.74039	5.92784	6.25786	-0.815819	-0.628365	-0.517471	0.00249356	0.00228121	0.0137962
206969_at	KRT34	5.3016	4.48637	4.63203	6.0792	-0.815232	-0.669576	-1.59283	0.0211097	0.0435205	0.0158088
201286_at	SDC1	11.9474	11.1335	11.1004	11.9049	-0.813933	-0.846981	-0.771469	0.00059528	0.000465004	0.0207054
211668_s_at	PLAU	10.5547	9.74397	9.63383	10.3596	-0.810685	-0.920822	-0.615641	0.0258817	0.00775887	0.0234564
218610_s_at	CPPED1	4.16651	3.35724	3.54502	4.36592	-0.809266	-0.621489	-1.00867	0.00688917	0.0518239	0.00357206
219290_x_at	DAPP1	8.44232	7.63452	7.98046	8.2795	-0.807798	-0.461861	-0.644982	0.00950203	0.0162344	0.0194792
209637_s_at	RGS12	7.03332	6.22792	6.53628	6.97037	-0.805396	-0.497037	-0.74245	0.018892	0.00690969	0.0210258
215785_s_at	CYFIP2	5.85153	5.04723	5.37186	5.71131	-0.804302	-0.479667	-0.664081	0.0014736	0.00572925	0.00587779
218638_s_at	SPON2	7.17467	6.37367	6.22572	7.77844	-0.800999	-0.948952	-1.40477	0.00570242	0.00221483	0.0162365
231726_at	PCDHB14	3.30703	2.50652	2.39721	3.48554	-0.800506	-0.90982	-0.979022	0.0017628	0.00263278	0.0189922
1555416_a_at	ALOX15B	9.45549	8.65761	8.42063	9.91378	-0.797883	-1.03486	-1.25617	0.0268855	0.00356182	0.00478707
210944_s_at	CAPN3	7.13478	6.33693	6.43212	7.15433	-0.797853	-0.702654	-0.8174	0.00417377	0.00921427	0.0329921
1554250_s_at	TRIM73	6.06781	5.27033	5.43465	5.81204	-0.797486	-0.633166	-0.541707	0.00059393	0.00103286	0.00238465
202242_at	TSPAN7	5.87383	5.07658	5.12468	6.20245	-0.797257	-0.74915	-1.12587	0.0123129	0.0159458	0.0453186
203037_s_at	MTSS1	11.4062	10.6146	10.8829	11.443	-0.791657	-0.523283	-0.82846	0.000234635	0.0214398	0.000187243
226605_at	DGKQ	7.88346	7.09197	7.30066	7.88619	-0.791487	-0.582798	-0.794219	0.000347606	0.00260254	0.000999601
227568_at	HECTD2	5.70211	4.91229	5.45129	5.60721	-0.789823	-0.250828	-0.694922	0.0113659	0.150018	0.00779552
206400_at	LGALS7 /// LGALS7B	11.8165	11.0272	11.2142	12.198	-0.789326	-0.602292	-1.17078	0.0155107	0.0369794	0.00559442
225613_at	MAST4	9.06726	8.27803	8.57008	8.81236	-0.789225	-0.49718	-0.534327	0.0136815	0.0182096	0.0230848
227702_at	CYP4X1	4.80195	4.01372	5.51405	4.95097	-0.78823	0.712106	-0.937252	0.0282178	0.0279143	0.00549461
206714_at	ALOX15B	10.0688	9.28444	9.06083	10.5599	-0.78435	-1.00795	-1.27549	0.0256362	0.00234969	0.00574091
219532_at	ELOVL4	7.12996	6.34842	6.71265	8.00798	-0.78154	-0.417309	-1.65956	0.00710414	0.0567723	0.000363984
219225_at	PGBD5	6.60531	5.8241	6.43634	6.63387	-0.781211	-0.168973	-0.809769	0.00216348	0.223746	0.00507989
209283_at	CRYAB	8.4372	7.66117	7.72954	9.44608	-0.776026	-0.707653	-1.78491	0.00949673	0.0150437	0.0057374
205479_s_at	PLAU	10.6499	9.87425	9.77449	10.5558	-0.775693	-0.87546	-0.68157	0.0165674	0.010563	0.0138901
214823_at	ZNF204P	5.1769	4.40191	4.62443	5.3948	-0.774994	-0.552472	-0.99289	0.039384	0.0793416	0.00510317
225912_at	TP53INP1	8.24809	7.47466	7.93993	8.31579	-0.773428	-0.308157	-0.841129	0.00198618	0.0424749	0.00330997
203585_at	ZNF185	8.74953	7.97981	7.94486	9.34819	-0.769713	-0.804667	-1.36838	0.000153876	0.00743224	0.0177704
218834_s_at	TMEM132A	9.24778	8.47823	8.73591	9.04677	-0.769551	-0.511865	-0.568542	0.00393729	0.0301586	0.0249864
220620_at	CRCT1	5.91012	5.14159	5.31949	8.46813	-0.768535	-0.590631	-3.32654	0.00691857	0.0267923	0.00729387
203335_at	PHYH	7.97334	7.20762	7.36024	8.30169	-0.765716	-0.613102	-1.09407	0.00233557	0.00208365	0.000656325
241359_at	TLCD2	6.78604	6.02046	6.14557	6.75185	-0.76558	-0.640468	-0.731387	0.000998682	0.00174487	0.000984855
210020_x_at	CALML3	7.63673	6.87263	6.7535	8.97361	-0.764099	-0.883231	-2.10098	0.0246588	0.0104592	0.0133469
219998_at	HSPC159	6.9655	6.20498	6.6193	7.7788	-0.76052	-0.346203	-1.57381	0.0238659	0.184756	0.00448764
212062_at	ATP9A	7.26093	6.50233	7.14976	7.6585	-0.758599	-0.111173	-1.15617	0.0306946	0.49334	0.00874623
201294_s_at	WSB1	7.73143	6.97549	7.24193	7.68408	-0.755946	-0.489505	-0.70859	0.000838045	0.0041547	0.0382289
224901_at	SCD5	8.39819	7.64258	8.53676	8.90524	-0.755607	0.138576	-1.26266	0.00148424	0.463169	0.0231223
202982_s_at	ACOT1 /// ACOT2	4.37709	3.62291	3.50821	4.54578	-0.754181	-0.868887	-0.922862	0.0186292	0.0640655	0.00861878
214123_s_at	C4orf10	6.50267	5.74874	6.11273	6.47154	-0.753928	-0.389935	-0.722802	0.00199745	0.00699857	0.0401808
205823_at	RGS12	8.0433	7.28961	7.57079	7.91002	-0.75369	-0.472509	-0.620409	0.00441367	0.0122165	0.00935046
240024_at	SEC14L2	7.73314	6.97999	7.41838	7.90696	-0.753145	-0.314755	-0.926964	0.00113436	0.0227477	0.0330098
220159_at	ABCA11P	6.15649	5.40401	5.90941	5.91137	-0.752478	-0.247077	-0.50736	0.0192236	0.0893095	0.0315359
238654_at	VSIG10L	6.40986	5.65758	5.57778	7.78149	-0.752275	-0.832073	-2.12391	0.0199881	0.0152507	4.15638e-05
204980_at	CLOCK	7.8998	7.14952	7.36137	7.69917	-0.750272	-0.538431	-0.549641	0.0178267	0.0447789	0.0463162
241994_at	XDH	10.4184	9.66955	9.99539	10.5093	-0.748796	-0.422965	-0.839729	0.00729248	0.0421217	0.0393762
223577_x_at	MALAT1	7.54379	6.79581	6.82331	7.33195	-0.747979	-0.720481	-0.536143	0.0321159	0.0373114	0.0389599
202351_at	ITGAV	11.0169	10.2711	10.4906	10.934	-0.745775	-0.526241	-0.662917	0.00129064	0.0067564	0.0296732
237737_at	LOC100289026	4.75483	4.01051	4.75732	4.70162	-0.744325	0.00248293	-0.691106	0.0113945	0.986489	0.0148806
220945_x_at	MANSC1	8.24581	7.50288	8.30923	7.96686	-0.742929	0.0634209	-0.463983	0.0131347	0.550665	0.0319087
216470_x_at	PRSS1 /// PRSS2 /// PRSS3	7.41823	6.67569	7.0842	7.34224	-0.742542	-0.334031	-0.666549	0.00585473	0.0232283	0.0427576
212741_at	MAOA	10.0541	9.31166	9.48694	9.92604	-0.742429	-0.567145	-0.614377	0.00507093	0.00463412	0.0245842
208651_x_at	CD24	10.2965	9.55498	9.43875	10.3004	-0.741532	-0.857765	-0.745402	0.00122235	0.00173494	0.0149592
222486_s_at	ADAMTS1	6.48081	5.74231	5.65081	6.20062	-0.738498	-0.829999	-0.458305	0.00799329	0.0250715	0.0182562
219508_at	GCNT3	7.87084	7.13301	7.3636	9.18117	-0.737829	-0.507238	-2.04816	0.0269354	0.0356892	0.000595109
213273_at	ODZ4	6.82232	6.08581	7.19191	6.82658	-0.736509	0.369596	-0.740768	0.00330677	0.0217372	0.00347405
209668_x_at	CES2	9.68004	8.94617	8.74142	10.335	-0.733868	-0.938622	-1.38878	0.0117073	0.00019829	0.00305928
221291_at	ULBP2	8.03587	7.30496	7.3549	8.0899	-0.730913	-0.68097	-0.784948	0.000650703	0.00359499	0.0109256
212753_at	PCGF3	7.9419	7.21107	7.71524	7.84176	-0.73084	-0.226666	-0.630698	0.000954482	0.0462585	0.00245114
244353_s_at	SLC2A12	6.26344	5.53266	5.93726	6.42242	-0.730783	-0.32618	-0.88976	0.0110498	0.206239	0.0226488
228964_at	PRDM1	6.78037	6.04967	6.09198	6.73654	-0.730707	-0.688394	-0.686871	0.0307485	0.0031905	0.0291176
222878_s_at	OTUB2	5.45722	4.72713	4.73177	5.66038	-0.730096	-0.725448	-0.933251	0.000877072	0.00128416	0.00152069
203381_s_at	APOE	8.30672	7.57762	8.21139	8.6703	-0.729099	-0.0953252	-1.09268	0.000218393	0.490215	8.08838e-05
1554252_a_at	LASS3	7.18645	6.45797	6.3706	7.11188	-0.728475	-0.815846	-0.653905	0.0296058	0.0340669	0.0183412
211824_x_at	NLRP1	6.67676	5.9495	6.2169	6.58989	-0.727261	-0.459865	-0.640387	0.00254144	0.0183206	0.0336926
214703_s_at	MAN2B2	7.81093	7.08396	7.15993	7.77651	-0.726963	-0.650998	-0.692545	0.00235563	0.00533249	0.00464553
202575_at	CRABP2	9.29071	8.56381	9.38446	9.88167	-0.7269	0.0937536	-1.31787	0.0191715	0.766437	0.0115553
203192_at	ABCB6	6.24486	5.51901	6.5093	6.64294	-0.725853	0.26444	-1.12393	0.0265361	0.0760615	0.00716891
231817_at	USP53	7.30999	6.5848	6.97579	7.08796	-0.725191	-0.334203	-0.503162	0.0158756	0.123293	0.00659113
225949_at	NRBP2	9.01476	8.28979	7.97333	8.91003	-0.724972	-1.04143	-0.620242	0.0048706	0.000222114	0.00760253
219369_s_at	OTUB2	7.19449	6.46975	6.50761	7.3534	-0.72474	-0.686878	-0.883646	0.000577499	0.0380625	4.08807e-05
226125_at	LOC100288152	7.49514	6.77116	6.88465	7.55934	-0.723979	-0.610497	-0.788174	0.00348744	0.0252798	0.0206258
223696_at	ARSD	6.94626	6.22341	6.54162	7.21222	-0.722843	-0.404636	-0.988805	0.010474	0.00499627	0.00759475
201734_at	CLCN3	9.57263	8.85115	9.2305	9.60475	-0.721483	-0.34213	-0.753602	0.0108619	0.0326517	0.00596633
227342_s_at	MYEOV	8.26493	7.54355	7.91618	8.3287	-0.721375	-0.348746	-0.785144	0.0122375	0.00163485	0.0043559
201201_at	CSTB	12.9757	12.2564	12.2563	13.3824	-0.719362	-0.719366	-1.12604	0.00345937	0.00774076	0.00549623
229189_s_at	---	6.09578	5.37655	5.87301	6.66158	-0.719223	-0.22277	-1.28503	0.00828484	0.174247	0.0043264
229285_at	RNASEL	6.24955	5.53242	5.49892	6.24203	-0.717132	-0.750632	-0.70961	0.00913666	0.0699787	0.00986829
225955_at	METRNL	6.46264	5.74977	5.979	6.72115	-0.712869	-0.483645	-0.971378	0.0343297	0.0486573	0.0138923
209667_at	CES2	9.73457	9.02397	8.77543	10.3628	-0.7106	-0.959142	-1.33886	0.00481747	0.0030253	0.00242402
238439_at	ANKRD22	8.31486	7.61009	8.42011	8.81018	-0.704767	0.105257	-1.20009	0.0464501	0.639809	0.00571201
218802_at	CCDC109B	7.98162	7.27768	8.00261	7.88507	-0.703942	0.0209875	-0.607393	0.00315158	0.704491	0.00426103
220573_at	KLK14	7.16074	6.45751	6.47228	7.83054	-0.703236	-0.688464	-1.37303	0.0263749	0.0177167	0.0320177
211548_s_at	HPGD	4.79002	4.08897	4.17919	5.81504	-0.701052	-0.610829	-1.72607	0.00862199	0.0186323	0.000543583
224828_at	CPEB4	7.03993	6.34071	6.18208	6.99752	-0.699221	-0.857849	-0.656804	0.00256257	0.00132021	0.000853691
205016_at	TGFA	10.0486	9.35123	9.5683	9.8221	-0.697375	-0.480309	-0.470868	0.00452062	0.00103888	0.0181747
228316_at	C2orf63	6.15092	5.455	5.9701	6.64421	-0.695923	-0.18082	-1.18922	0.00444082	0.32289	0.0145876
1569868_s_at	EME2	7.7446	7.0493	7.05946	7.79895	-0.695304	-0.685139	-0.749653	0.00845513	0.000363975	0.0203027
214109_at	LRBA	8.13999	7.445	8.06154	8.14993	-0.694994	-0.0784526	-0.704931	0.010446	0.598481	0.00266207
215071_s_at	HIST1H2AC	7.88709	7.19216	7.47235	8.35465	-0.694927	-0.414738	-1.16249	0.038253	0.152185	0.0030125
210301_at	XDH	8.50928	7.81507	8.20991	8.49195	-0.69421	-0.29937	-0.676879	0.00389765	0.0582932	0.0297167
230083_at	USP53	7.80417	7.11083	7.44763	7.66626	-0.693342	-0.356539	-0.555439	0.0374645	0.15233	0.00635389
214791_at	SP140L	7.20631	6.51303	6.90051	6.91815	-0.693281	-0.3058	-0.405113	0.00914058	0.10932	0.00955195
212573_at	ENDOD1	9.18213	8.48953	8.13534	9.24029	-0.692594	-1.04679	-0.75076	0.0116354	0.0066662	0.0428186
214848_at	---	9.12478	8.43291	8.27868	9.44869	-0.691869	-0.846099	-1.01578	0.000551383	0.000107396	0.031873
1553534_at	NLRP10	4.8419	4.15148	4.07774	4.82581	-0.690419	-0.764158	-0.674332	0.0253618	0.0326578	0.0401165
212841_s_at	PPFIBP2	5.62654	4.93621	4.63684	6.32516	-0.690331	-0.9897	-1.38895	0.000711619	0.0578007	0.00309508
213174_at	TTC9	6.97567	6.28657	6.25948	7.10186	-0.689099	-0.716189	-0.815287	0.0306338	0.0178811	0.0177898
225334_at	C10orf32	9.03504	8.34658	8.43966	9.17144	-0.688459	-0.595373	-0.824863	0.0219437	0.0245083	0.0145665
220468_at	ARL14	5.63683	4.94848	4.86455	5.50204	-0.68835	-0.772272	-0.553567	0.00071214	0.000914029	0.00323322
235763_at	SLC44A5	6.72881	6.04296	6.14175	6.60043	-0.68585	-0.587069	-0.557464	0.00476658	0.0339208	0.0280333
238710_at	TMEM86A	5.90251	5.21719	5.40596	7.29199	-0.685327	-0.496558	-2.07481	0.027264	0.00197324	0.000495498
221645_s_at	ZNF83	5.89831	5.21404	5.47312	5.76392	-0.684267	-0.425189	-0.549881	0.00766185	0.0288579	0.0154863
226425_at	CLIP4	8.99325	8.3099	8.55412	9.20469	-0.683343	-0.439129	-0.894782	0.0137473	0.0218792	0.00952194
202489_s_at	FXYD3	12.1109	11.4277	11.4566	12.1194	-0.683269	-0.654321	-0.691797	0.00539897	0.0317047	0.0273305
217730_at	TMBIM1	11.109	10.4264	10.3493	11.2309	-0.68261	-0.75966	-0.804487	0.000979913	0.000462708	0.00873043
227450_at	ERP27	5.59711	4.91508	5.37875	6.15483	-0.682034	-0.21836	-1.23975	0.0121658	0.398459	0.00136538
224602_at	C4orf3	11.2369	10.5574	10.6988	11.3386	-0.679471	-0.538101	-0.781183	0.00213432	0.0100402	0.0112987
201250_s_at	SLC2A1	10.4604	9.78288	9.53054	10.6741	-0.677519	-0.929862	-0.891186	0.0315029	0.018237	0.012258
223341_s_at	SCOC	9.02785	8.35034	8.66949	8.76572	-0.67751	-0.358359	-0.415378	0.00165526	0.00701326	0.0023718
202974_at	MPP1	6.59859	5.92251	6.66727	6.88822	-0.676083	0.0686778	-0.965709	0.0108681	0.648426	0.00200199
222853_at	FLRT3	9.94756	9.27233	9.14161	9.95811	-0.675233	-0.805951	-0.685779	0.00362944	0.00294439	0.0244244
228084_at	PLA2G12A	7.34958	6.67439	7.27075	7.24097	-0.675196	-0.0788285	-0.566582	0.0128386	0.599281	0.0384253
211066_x_at	PCDHGA1 /// PCDHGA10 /// PCDHGA11 /// PCDHGA12 /// PCDHGA2 /// PCDHGA3 /// PCDHGA4 /// PCDHGA5 /// PCDHGA6 /// PCDHGA7 /// PCDHGA8 /// PCDHGA9 /// PCDHGB1 /// PCDHGB2 /// PCDHGB3 /// PCDHGB4 /// PCDHGB5 /// PCDHGB6 /// PCDHGB7 /// PCDHGC3 /// PCDHGC4 /// PCDHGC5	8.79987	8.1257	8.33063	8.79634	-0.674171	-0.469234	-0.670644	0.0323361	0.0926371	0.0247098
209772_s_at	CD24	10.2591	9.5867	9.52316	10.3041	-0.672379	-0.735919	-0.717366	0.0181551	0.00749697	0.0198056
209106_at	NCOA1	5.03387	4.36586	4.55559	5.60584	-0.668018	-0.478285	-1.23999	0.0137971	0.0708623	0.000558518
206746_at	BFSP1	6.09942	5.43176	5.34824	6.55375	-0.667658	-0.75118	-1.12199	0.0238281	0.0151463	0.0121039
1552757_s_at	C9orf66	3.60652	2.93964	3.21433	3.58165	-0.66688	-0.392191	-0.642009	0.00269924	0.0191165	0.0307898
235678_at	GM2A	8.84987	8.18415	8.70539	9.00833	-0.665714	-0.144476	-0.824177	0.00470582	0.214608	0.00010934
213509_x_at	CES2	9.67717	9.01186	8.74764	10.343	-0.665315	-0.929535	-1.3311	0.00137381	0.000706137	0.00585123
40016_g_at	MAST4	9.09592	8.4309	8.62671	8.85795	-0.665021	-0.469209	-0.427048	0.000318787	0.00140567	0.0392837
212463_at	CD59	9.69311	9.02842	9.57292	9.76845	-0.664688	-0.120186	-0.740024	0.0225354	0.205081	0.0231301
209005_at	FBXL5	7.44259	6.78013	7.33737	7.27422	-0.662454	-0.105216	-0.494083	0.0199364	0.568631	0.019755
203382_s_at	APOE	7.58413	6.9219	7.4749	7.82039	-0.662236	-0.109234	-0.898489	0.000672969	0.167606	0.00585661
203961_at	NEBL	8.05448	7.39227	7.17906	8.47687	-0.662202	-0.875413	-1.08459	0.025865	0.00515326	0.00413961
201287_s_at	SDC1	11.7006	11.0387	10.9753	11.6387	-0.661858	-0.725295	-0.600016	0.00748579	7.9487e-05	0.00827598
212659_s_at	IL1RN	8.07898	7.41731	7.34533	8.41052	-0.661671	-0.733652	-0.993214	0.0106319	0.00720663	0.0187162
210935_s_at	WDR1	9.43843	8.77727	9.20674	9.32337	-0.661163	-0.231691	-0.54611	0.00506828	0.00316821	0.00911735
214536_at	SLURP1	6.45854	5.80037	5.62433	7.98154	-0.658171	-0.83421	-2.18117	0.0387896	0.0116152	0.00119458
214736_s_at	ADD1	8.96955	8.31293	8.68477	8.88764	-0.656615	-0.284781	-0.574705	0.0102989	0.0116276	0.0044286
208030_s_at	ADD1	8.82405	8.16844	8.53645	8.69228	-0.655605	-0.287597	-0.523836	0.00471422	0.0606439	0.00257202
204341_at	TRIM16	10.6541	9.99876	9.97035	10.7245	-0.655386	-0.683796	-0.725704	0.00610154	0.0330498	0.0046351
236101_at	---	7.21407	6.55881	7.10978	7.1056	-0.655262	-0.104288	-0.546791	0.0203446	0.495541	0.00238712
209079_x_at	PCDHGA1 /// PCDHGA10 /// PCDHGA11 /// PCDHGA12 /// PCDHGA2 /// PCDHGA3 /// PCDHGA4 /// PCDHGA5 /// PCDHGA6 /// PCDHGA7 /// PCDHGA8 /// PCDHGA9 /// PCDHGB1 /// PCDHGB2 /// PCDHGB3 /// PCDHGB4 /// PCDHGB5 /// PCDHGB6 /// PCDHGB7 /// PCDHGC3 /// PCDHGC4 /// PCDHGC5	8.59039	7.93632	8.24515	8.73521	-0.654076	-0.345246	-0.798898	0.0248217	0.113211	0.0280239
235197_s_at	OSTM1	6.80118	6.14716	6.55893	6.61102	-0.654022	-0.242246	-0.463868	0.0128427	0.164865	0.0444884
209318_x_at	PLAGL1	5.82065	5.16711	7.20613	6.86378	-0.653536	1.38548	-1.69666	0.0491014	0.00522712	0.000694173
229860_x_at	C4orf48	8.65737	8.00455	8.48738	8.57772	-0.65282	-0.169992	-0.573175	0.000519702	0.0487855	0.000713255
216379_x_at	CD24	13.0204	12.3684	12.231	13.0952	-0.652034	-0.789428	-0.726844	0.000359811	0.00579158	0.0124061
201884_at	CEACAM5	5.12129	4.46931	4.44746	5.32617	-0.651978	-0.673837	-0.856855	0.0324768	0.0190781	0.0359542
1558687_a_at	---	6.96007	6.31038	6.03566	8.12061	-0.64969	-0.924414	-1.81023	0.0328861	0.0606897	0.000551574
203108_at	GPRC5A	10.4287	9.77899	9.76162	10.4697	-0.649685	-0.667058	-0.690662	0.039202	0.0380574	0.0431588
219561_at	COPZ2	7.70727	7.05762	8.07465	7.90325	-0.64965	0.367373	-0.845627	0.0086064	0.0646545	5.74963e-05
207002_s_at	PLAGL1	4.96126	4.31398	6.14097	5.6821	-0.647278	1.17971	-1.36812	0.044087	0.0111536	0.00761061
202073_at	OPTN	8.62114	7.97446	8.03917	8.57147	-0.646677	-0.581963	-0.597009	0.0136834	0.00573187	0.0115
209425_at	AMACR /// C1QTNF3	5.4772	4.83288	4.98667	5.82781	-0.644322	-0.490528	-0.994932	0.0149897	0.00904826	0.00341286
229146_at	C7orf31	5.67333	5.02958	5.0257	5.40853	-0.643748	-0.647628	-0.378949	0.0171638	0.0132681	0.0424386
224829_at	CPEB4	6.25881	5.61648	5.6392	6.18215	-0.64233	-0.619606	-0.565672	0.00543635	0.0138003	0.00940362
212338_at	MYO1D	8.24846	7.60665	7.65321	8.18486	-0.641804	-0.595245	-0.578207	0.000944382	0.00174864	0.0181068
207463_x_at	PRSS3	8.67857	8.03717	8.3341	8.74209	-0.6414	-0.344464	-0.704926	0.00531418	0.0190091	0.0119008
200611_s_at	WDR1	11.1613	10.5212	10.9872	11.1615	-0.640086	-0.174127	-0.640305	0.00289491	0.0635613	0.001037
203821_at	HBEGF	9.20292	8.56374	9.00139	8.97505	-0.639175	-0.201527	-0.411311	0.0435762	0.362115	0.0473365
232995_at	---	6.73133	6.09319	6.48108	7.01941	-0.638137	-0.250248	-0.926222	0.0436816	0.25612	0.0117314
220191_at	GKN1	5.45785	4.82292	4.87165	5.3764	-0.634937	-0.586205	-0.553481	0.00348763	0.00256564	0.0105154
238567_at	SGPP2	6.98382	6.35144	8.15053	8.02622	-0.632376	1.16671	-1.67477	0.00961488	0.00375831	0.000549785
208650_s_at	CD24	11.2906	10.6593	10.5288	11.2428	-0.631356	-0.76183	-0.583543	0.0179124	0.0061587	0.0451981
226185_at	CDS1	9.6266	8.99598	9.3408	9.58648	-0.630618	-0.285802	-0.590497	0.0138402	0.0468953	0.00695361
213279_at	DHRS1	10.0005	9.37103	9.37229	10.4003	-0.62946	-0.628191	-1.0293	0.000174574	0.0019577	0.0178593
220066_at	NOD2	6.61818	5.98911	6.19815	7.05184	-0.629072	-0.420028	-1.06274	0.0328524	0.0879244	0.00482016
209107_x_at	NCOA1	6.70373	6.07599	6.46923	7.08868	-0.627734	-0.234496	-1.01269	0.00120179	0.0358339	0.000196384
232366_at	KIAA0232	5.05953	4.43202	4.53004	5.07925	-0.627504	-0.52949	-0.647227	0.0245253	0.0482869	0.00471549
205932_s_at	MSX1	7.01785	6.3914	5.89453	7.14949	-0.626456	-1.12332	-0.758098	0.0163554	0.00254982	0.00521666
218652_s_at	PIGG	9.59733	8.97089	9.55988	9.60595	-0.626446	-0.0374564	-0.635069	0.00586634	0.740966	0.00549296
230435_at	LOC375190	5.77009	5.14546	5.19001	6.2715	-0.624632	-0.580083	-1.12604	0.00734193	0.00588098	0.00327894
219799_s_at	DHRS9	7.45198	6.82756	6.95586	7.71657	-0.624427	-0.496124	-0.889009	0.00567408	0.0158274	0.00735456
235072_s_at	---	9.92439	9.30035	9.31199	9.92559	-0.624044	-0.6124	-0.625237	0.000413163	0.00121616	0.00506298
212807_s_at	SORT1	5.42319	4.7998	5.69665	5.9605	-0.623381	0.273465	-1.1607	0.004316	0.0441868	0.00561025
205717_x_at	PCDHGA1 /// PCDHGA10 /// PCDHGA11 /// PCDHGA12 /// PCDHGA2 /// PCDHGA3 /// PCDHGA4 /// PCDHGA5 /// PCDHGA6 /// PCDHGA7 /// PCDHGA8 /// PCDHGA9 /// PCDHGB1 /// PCDHGB2 /// PCDHGB3 /// PCDHGB4 /// PCDHGB5 /// PCDHGB6 /// PCDHGB7 /// PCDHGC3 /// PCDHGC4 /// PCDHGC5	8.36476	7.74152	7.94489	8.46598	-0.623232	-0.419863	-0.724456	0.00612732	0.0274661	0.00442977
218651_s_at	LARP6	6.70262	6.08032	5.87123	6.78251	-0.622302	-0.831389	-0.702187	0.0270395	0.0260552	0.036408
242317_at	HIGD1A	7.88832	7.26602	7.01123	7.70187	-0.622292	-0.877087	-0.435851	0.000614389	0.00843767	0.00256326
207950_s_at	ANK3	5.49319	4.87144	5.35553	5.90093	-0.621744	-0.137655	-1.02949	0.0180152	0.379024	0.00137523
211026_s_at	MGLL	7.99334	7.37194	7.8948	8.05571	-0.621402	-0.0985469	-0.683765	0.00942468	0.305562	0.0200445
213288_at	MBOAT2	8.34447	7.72582	7.6468	8.66236	-0.618646	-0.697662	-0.936543	0.00270157	0.0345314	0.00795707
204777_s_at	MAL	5.7844	5.16596	4.9533	7.77313	-0.618436	-0.831096	-2.60717	0.0258458	0.0231512	0.000162253
225102_at	MGLL	8.05946	7.44149	8.03241	8.16438	-0.617971	-0.0270466	-0.722893	0.000430995	0.811575	0.0307284
235988_at	GPR110	5.39958	4.78173	5.19246	5.5391	-0.617845	-0.20712	-0.757369	0.0153235	0.210668	0.000816638
1568932_at	---	6.63576	6.02049	6.01121	7.17965	-0.615269	-0.624551	-1.15916	0.0104929	0.0603799	0.00520631
236798_at	---	6.58867	5.97343	5.86139	6.75426	-0.615245	-0.727285	-0.780834	0.000569132	0.0454681	0.0180631
209771_x_at	CD24	13.0769	12.462	12.3053	13.1203	-0.614878	-0.771613	-0.658318	0.00073826	0.00567191	0.00851134
227020_at	YPEL2	5.83907	5.22475	5.22999	6.5967	-0.614318	-0.609079	-1.37196	0.0471017	0.00311317	0.00780243
226657_at	C17orf103	6.00052	5.38697	5.31446	6.19137	-0.613552	-0.686062	-0.8044	0.0147495	0.000799974	0.0169724
218552_at	ECHDC2	7.23188	6.61842	6.80158	7.25854	-0.61346	-0.430299	-0.640116	0.0184096	0.0495881	0.0335216
236248_x_at	TADA2B	6.57955	5.96706	6.38983	6.50162	-0.612488	-0.189722	-0.534559	0.0051567	0.135031	0.0121641
213421_x_at	PRSS3	9.11043	8.49797	8.84649	9.23691	-0.61246	-0.263936	-0.738944	0.00201522	0.0208426	0.0108232
205376_at	INPP4B	9.6119	8.99967	9.38448	9.60976	-0.612224	-0.227421	-0.610087	0.0231273	0.125792	0.0291944
217744_s_at	PERP	12.5314	11.9197	11.8022	12.7402	-0.611705	-0.729147	-0.820545	0.00029075	6.63438e-05	0.0308928
219597_s_at	DUOX1	8.25101	7.63963	7.43934	8.508	-0.61138	-0.811668	-0.868374	0.00294049	0.00536202	0.00451802
209270_at	LAMB3	11.7665	11.1566	10.6747	12.0248	-0.609867	-1.09178	-0.868156	0.00900363	0.00703668	0.0374644
226568_at	FAM102B	5.1323	4.52274	4.11316	5.5787	-0.609561	-1.01914	-1.05596	0.00249459	0.0066323	0.0139917
213353_at	ABCA5	6.52855	5.91976	6.12061	6.5429	-0.608786	-0.407936	-0.623139	0.000972804	0.00228533	0.000913171
240284_x_at	EMG1	7.53439	6.92601	7.08071	7.88173	-0.608378	-0.453682	-0.955713	0.0408569	0.0166226	0.0115779
201130_s_at	CDH1	9.62157	9.01327	8.99489	9.69608	-0.608294	-0.626672	-0.682808	0.00764007	0.0173581	0.0499495
201481_s_at	PYGB	11.0528	10.4446	10.2673	11.0678	-0.608264	-0.785558	-0.623289	0.000204391	1.38726e-05	0.0280868
223278_at	GJB2	12.3435	11.7373	11.6893	12.4208	-0.606244	-0.654263	-0.683475	0.00703793	0.00494361	0.010399
204971_at	CSTA	13.2805	12.6742	12.6484	13.4088	-0.606222	-0.632081	-0.734554	0.0038582	0.00185179	0.00539362
233687_s_at	KLK8 /// KLK9	7.7166	7.11103	7.22022	7.92792	-0.605566	-0.496382	-0.816885	0.000665537	0.0359313	0.00658258
238028_at	C6orf132	7.60188	6.99893	6.9371	7.60149	-0.602949	-0.664781	-0.602558	0.0364355	0.0210774	0.027732
205157_s_at	KRT17	13.3935	12.7905	12.7306	13.6473	-0.602916	-0.662909	-0.856712	0.0325744	0.0117506	0.0084459
236489_at	GPR110	4.95336	4.35048	4.69198	5.10883	-0.60288	-0.26138	-0.758355	0.0262135	0.492428	0.0050585
241769_at	---	5.37809	4.77557	4.90162	5.20182	-0.602524	-0.476474	-0.426254	0.0380605	0.0705009	0.0261286
212503_s_at	DIP2C	5.54889	4.94684	5.38313	6.05958	-0.602047	-0.165759	-1.11273	0.00867663	0.550013	0.00951622
234989_at	---	9.47755	8.87654	9.98597	9.53232	-0.601016	0.508415	-0.65578	0.045135	0.0568039	0.0416651
202074_s_at	OPTN	9.93091	9.33355	9.36315	9.88148	-0.597354	-0.567759	-0.547927	0.000465795	0.0108843	0.0312219
237732_at	PRR9	5.81841	5.22129	5.23809	8.53133	-0.597122	-0.580317	-3.31004	0.0209341	0.0194285	0.00795954
217971_at	MAPKSP1	9.81499	9.21874	9.70868	9.82082	-0.59625	-0.106308	-0.602086	0.0102533	0.114827	0.00912873
225283_at	ARRDC4	9.10711	8.51308	8.6051	9.9439	-0.594029	-0.502009	-1.43082	0.0327282	0.202913	0.00135356
220753_s_at	CRYL1	6.52934	5.93537	5.98289	6.74323	-0.593969	-0.546455	-0.807858	0.0111245	4.87899e-05	0.00122761
210563_x_at	CFLAR	8.43998	7.84774	8.0294	8.51989	-0.592237	-0.410574	-0.67215	0.0115219	0.0011773	0.0218185
238584_at	IQCA1	3.38452	2.79304	3.04728	3.51833	-0.591486	-0.337247	-0.725288	0.0244324	0.0710397	0.0479591
206833_s_at	ACYP2	7.43451	6.8437	7.45628	7.89513	-0.590815	0.021764	-1.05143	0.00676936	0.772232	0.0010341
1558281_a_at	TMEM184A	6.90719	6.31748	6.2639	6.94434	-0.589706	-0.643285	-0.626859	0.0331283	0.0345598	0.00372803
203600_s_at	FAM193A	7.88605	7.29711	7.87251	8.08868	-0.588941	-0.0135329	-0.791577	0.0198179	0.908782	0.0102636
226671_at	LAMP2	8.40967	7.82109	8.05525	8.34297	-0.588574	-0.354416	-0.521881	0.0283783	0.0645007	0.00182444
203407_at	PPL	9.5172	8.93036	9.02342	10.2026	-0.58684	-0.493771	-1.27226	0.0472739	0.205931	0.00213945
224983_at	SCARB2	9.82569	9.23953	9.73333	9.72498	-0.586159	-0.0923552	-0.485456	0.00426777	0.297239	0.000576819
225246_at	STIM2	7.24924	6.6631	7.22675	7.16922	-0.58614	-0.0224959	-0.506115	0.0119635	0.876407	0.00868728
212692_s_at	LRBA	9.62476	9.039	9.42938	9.69581	-0.585757	-0.195375	-0.656809	0.0166263	0.162851	0.0197928
226909_at	ZNF518B	8.26548	7.68129	8.04884	8.18582	-0.584196	-0.216642	-0.504537	0.0150499	0.17105	0.0209642
204518_s_at	PPIC	7.86708	7.28373	7.77375	8.05818	-0.583349	-0.0933327	-0.774449	0.00683741	0.381556	0.00149112
205807_s_at	TUFT1	8.61484	8.03152	8.49915	8.76918	-0.583327	-0.115693	-0.737668	0.000334653	0.303175	0.000554406
210113_s_at	NLRP1	7.24993	6.66691	6.95914	7.05847	-0.58302	-0.290789	-0.39156	2.30765e-05	0.000263819	0.006698
201990_s_at	CREBL2	6.64264	6.05969	6.28675	6.66735	-0.582954	-0.355895	-0.607664	0.0132978	0.0580433	0.00480107
203962_s_at	NEBL	8.10359	7.5208	7.237	8.30205	-0.58279	-0.86659	-0.781246	0.00918896	0.0266099	0.0154973
225667_s_at	FAM84A	9.36667	8.78508	8.97662	9.64064	-0.581595	-0.390049	-0.855558	0.00682148	0.0750294	0.0179701
218380_at	LOC728392 /// NLRP1	6.63415	6.05277	6.17389	6.77991	-0.581385	-0.46026	-0.727143	0.00559045	0.0105439	0.00266209
204682_at	LTBP2	8.13332	7.55336	7.88091	8.17269	-0.579951	-0.252401	-0.619321	0.00539264	0.0886261	0.0422507
201735_s_at	CLCN3	8.91826	8.33892	8.76922	8.88699	-0.579335	-0.149038	-0.548063	0.00194335	0.431596	0.00228401
201412_at	LRP10	10.6658	10.0867	10.2682	10.4817	-0.579157	-0.397611	-0.395091	2.4564e-05	0.0374865	0.00316056
209691_s_at	DOK4	7.51601	6.93732	6.69346	7.55568	-0.578688	-0.822552	-0.618353	0.00241235	0.0101857	0.00468945
223194_s_at	SLC22A23	6.89428	6.31906	6.49799	7.66489	-0.575224	-0.396295	-1.34583	0.0332565	0.158066	2.40785e-05
213272_s_at	TMEM159	8.15071	7.5761	7.4509	8.07149	-0.574608	-0.699807	-0.495396	0.0049784	0.016105	0.00800116
226198_at	TOM1L2	8.39674	7.82245	7.54887	8.59921	-0.574285	-0.847862	-0.776758	0.00115999	0.00608053	0.0202733
200609_s_at	WDR1	11.3619	10.7879	11.3539	11.433	-0.57397	-0.00798491	-0.645022	0.00503402	0.883216	0.000581251
230523_at	QSOX1	5.65821	5.08434	4.96876	6.11324	-0.573869	-0.689451	-1.0289	0.0273708	0.0711162	0.00445131
209260_at	SFN	11.9582	11.3847	11.3632	12.0623	-0.57346	-0.594974	-0.677541	2.25209e-06	0.00966233	0.0227596
212779_at	KIAA1109	7.59738	7.02565	7.40319	7.46931	-0.571723	-0.194187	-0.443658	0.0291501	0.269658	0.0176629
35820_at	GM2A	10.5616	9.98994	10.2702	10.7656	-0.571617	-0.291392	-0.775621	0.00110602	0.0161259	0.000131424
224261_at	---	5.64175	5.07226	5.21169	5.56754	-0.56949	-0.430065	-0.495274	0.0121898	0.0345971	0.0134706
239061_at	TPRXL	6.95817	6.39076	6.38548	6.86018	-0.567414	-0.572698	-0.469426	0.00889451	0.0368506	0.0217802
202912_at	ADM	10.4774	9.91004	9.80051	10.5847	-0.567366	-0.676893	-0.674635	0.0182009	0.0188995	0.00517411
238689_at	GPR110	6.44174	5.87512	6.43252	6.62044	-0.566618	-0.00922523	-0.745314	0.0090758	0.967573	0.0388808
209732_at	CLEC2B	5.51583	4.94989	5.20276	6.2765	-0.565934	-0.313071	-1.32661	0.0294721	0.00337618	0.0146235
221541_at	CRISPLD2	5.4222	4.85704	4.76413	5.43389	-0.565158	-0.658062	-0.576847	0.0346353	0.00789086	0.0370217
219648_at	MREG	9.04748	8.48264	8.7133	8.95216	-0.564838	-0.334179	-0.469514	0.0303543	0.0699746	0.013547
231941_s_at	MUC20	3.90891	3.34442	3.61679	4.0985	-0.564493	-0.292121	-0.754079	0.0248601	0.0640115	0.0481002
227747_at	MPZL3	8.01883	7.45604	7.51362	8.34661	-0.562782	-0.505207	-0.890568	0.00160763	0.0138596	0.000277036
242323_at	PLA2G12A	8.49908	7.93969	8.39457	8.51616	-0.559384	-0.104503	-0.576465	0.0270512	0.326733	0.0242559
224928_at	SETD7	10.3809	9.82305	10.2677	10.4836	-0.557805	-0.113159	-0.660568	0.0194916	0.0737596	0.0110532
204636_at	COL17A1	10.2223	9.66562	9.58012	10.4481	-0.55667	-0.642164	-0.78244	0.0001375	0.0170919	0.0255956
215800_at	DUOX1	7.21307	6.65649	6.66952	7.23683	-0.556575	-0.543552	-0.580335	0.0353803	0.0231107	0.000116083
236224_at	RIT1	6.38079	5.82476	6.08285	6.3275	-0.556026	-0.29794	-0.502735	0.0314428	0.159928	0.00697927
227961_at	CTSB	10.3775	9.82295	10.1239	10.6691	-0.554533	-0.253583	-0.846187	0.0469257	0.0308062	0.0198366
220260_at	TBC1D19	6.60307	6.04859	6.49938	6.64434	-0.55448	-0.103683	-0.595755	0.00366373	0.220835	0.0165657
212737_at	GM2A	11.9676	11.4134	11.6689	12.1558	-0.554199	-0.298736	-0.742414	0.00087012	0.0287572	0.000276836
209420_s_at	SMPD1	6.58592	6.03299	6.19101	6.52166	-0.552925	-0.394912	-0.48867	0.0284187	0.0718822	0.0329997
1552370_at	C4orf33	6.02845	5.47561	5.93756	5.8639	-0.55284	-0.0908918	-0.388286	0.0294577	0.0164332	0.0489808
227272_at	C15orf52	9.02538	8.47264	8.60393	9.06384	-0.552744	-0.421457	-0.591203	0.000936963	0.0222889	0.0482202
202421_at	IGSF3	9.80193	9.24995	9.28504	9.78189	-0.551974	-0.516884	-0.531942	0.00589961	0.0167803	0.000142058
227752_at	SPTLC3	6.3469	5.79549	5.84535	6.80764	-0.551405	-0.501548	-1.01214	0.00197293	0.0571198	0.00692438
209140_x_at	HLA-B	10.5507	10.0006	10.4263	10.6136	-0.550058	-0.124335	-0.613037	0.00551529	0.062515	0.0155385
209596_at	MXRA5	4.69806	4.14855	4.19666	5.41522	-0.549512	-0.501404	-1.26667	0.0303817	0.0458163	0.0335955
209267_s_at	SLC39A8	8.7411	8.19208	8.91894	8.97724	-0.549016	0.177845	-0.785158	0.0435868	0.359701	0.012936
226474_at	NLRC5	5.89618	5.34724	5.54882	5.84018	-0.548943	-0.347363	-0.492943	0.00457679	0.00930007	0.00757859
230316_at	SEC14L2	7.57093	7.02203	7.22987	7.77553	-0.5489	-0.341059	-0.753498	0.000839277	0.0159323	0.0376889
201733_at	CLCN3	5.81606	5.26763	5.53034	5.64641	-0.548432	-0.285723	-0.378781	0.0114521	0.196514	0.00152313
224558_s_at	MALAT1	9.25227	8.70459	8.83489	9.6443	-0.54768	-0.417384	-0.939713	0.00831279	0.0332599	0.0386675
225579_at	PQLC3	8.17816	7.63071	6.80107	8.37177	-0.547452	-1.37709	-0.741063	0.000263781	1.25429e-05	0.00273854
209123_at	QDPR	10.3096	9.76221	10.1579	10.2508	-0.547434	-0.151713	-0.48856	0.0242554	0.100302	0.0136487
228029_at	ZNF721	6.35921	5.81211	6.43728	6.20882	-0.547096	0.078067	-0.396706	0.0393594	0.665009	0.0360487
235651_at	TTC22	7.40434	6.85741	7.13806	8.13883	-0.546933	-0.266277	-1.28143	0.0400387	0.258304	0.00584225
227142_at	PLEKHG5	7.63173	7.08558	7.09971	7.67675	-0.54615	-0.532021	-0.591164	0.00216498	0.000546658	0.0153447
202908_at	WFS1	7.5424	6.9967	7.10663	7.60022	-0.545697	-0.435768	-0.603524	0.000835348	0.00586552	0.000590398
1554283_at	CCRN4L	6.39237	5.84756	6.03886	6.3795	-0.544816	-0.353511	-0.531946	0.00108962	0.0792987	0.0157263
207324_s_at	DSC1	3.30532	2.76106	2.93112	3.78334	-0.544265	-0.374207	-1.02228	0.0121007	0.0440399	0.00120448
224818_at	SORT1	7.46044	6.91783	7.71496	8.17055	-0.542611	0.254522	-1.25272	0.0274739	0.0942268	0.00768344
210249_s_at	NCOA1	6.55127	6.00983	6.32488	7.09597	-0.541446	-0.226393	-1.08614	0.00410395	0.108483	0.000852195
205330_at	MN1	7.13604	6.59479	6.5103	7.31687	-0.54125	-0.625737	-0.722079	0.0120517	0.00752322	0.00256739
225177_at	RAB11FIP1	7.74781	7.20777	7.23827	7.68683	-0.540037	-0.509546	-0.479053	0.0150349	0.0291837	0.0286512
210398_x_at	FUT6	5.82522	5.28521	5.42474	5.99681	-0.540013	-0.400475	-0.711603	0.0358838	0.0799599	0.0235275
209939_x_at	CFLAR	8.72456	8.18519	8.38938	8.9228	-0.539363	-0.335179	-0.737612	0.0140767	0.0378234	0.00563662
235534_at	---	7.80173	7.26308	7.35476	7.80835	-0.538653	-0.446974	-0.54527	0.0226795	0.0383829	0.00740184
225019_at	CAMK2D	8.26127	7.72284	7.58455	8.56812	-0.538428	-0.676714	-0.845277	0.00609417	0.0019297	0.0436511
219991_at	SLC2A9	9.08674	8.5497	8.93358	9.01852	-0.537045	-0.15316	-0.46882	0.00108962	0.0592285	0.00144291
210359_at	MTSS1	5.31875	4.782	4.98206	5.30893	-0.536745	-0.336683	-0.526929	0.024519	0.0763081	0.00997047
234335_s_at	FAM84A	3.39897	2.86286	2.98413	3.45497	-0.536106	-0.414837	-0.592102	0.0291173	0.0676533	0.0363852
40225_at	GAK	9.6815	9.14545	9.52841	9.69977	-0.536052	-0.153094	-0.554324	0.00773696	0.00667084	0.00561497
235746_s_at	---	4.59661	4.06063	4.09884	4.4628	-0.535978	-0.497765	-0.402169	0.0168011	0.0260747	0.0144774
204797_s_at	EML1	4.83606	4.30015	4.22589	6.15688	-0.535914	-0.610174	-1.85673	0.0186656	0.0191366	0.00465208
91826_at	EPS8L1	7.59606	7.06015	7.13421	7.72374	-0.535912	-0.461851	-0.663593	0.00216732	0.0144256	0.00152475
242103_at	TMEM86A	6.25027	5.71466	5.775	7.27322	-0.53561	-0.475277	-1.55856	0.00995068	0.000820721	0.00192926
217767_at	C3	10.6007	10.0653	11.1476	11.0766	-0.535328	0.546918	-1.01127	0.00308926	0.00472478	0.000901416
242079_at	RGS12	6.966	6.43108	6.6816	6.8194	-0.534915	-0.284399	-0.388319	0.0157031	0.0101568	0.0179388
225001_at	RAB3D	9.87357	9.3393	9.41734	9.95838	-0.534265	-0.456226	-0.619073	0.00155378	0.0249002	0.0223284
213982_s_at	RABGAP1L	7.06799	6.53575	6.72629	7.07718	-0.532238	-0.341703	-0.541426	0.00405425	0.0330941	0.0190318
1554897_s_at	RHBDL2	6.84567	6.31358	6.19124	6.94112	-0.532087	-0.654424	-0.62754	0.0252725	0.0131755	0.0104607
227326_at	MXRA7	7.26956	6.73807	7.17827	7.14878	-0.531489	-0.0912854	-0.410708	0.00179545	0.290606	0.00721853
212570_at	ENDOD1	7.62676	7.09563	6.80311	7.48111	-0.531137	-0.823658	-0.385482	0.0195891	0.0045186	0.0296466
203036_s_at	MTSS1	7.7605	7.23061	7.3497	7.82993	-0.529888	-0.410804	-0.599315	0.00857439	0.0509502	0.00447067
226726_at	MBOAT2	9.83532	9.30589	9.13742	9.84511	-0.529427	-0.697893	-0.539217	0.0174455	0.00802908	0.0192397
210118_s_at	IL1A	11.2377	10.7095	11.1532	11.4525	-0.528216	-0.0844864	-0.743088	0.00699877	0.409845	0.0039581
211822_s_at	NLRP1	6.5064	5.97846	6.22116	6.55933	-0.527937	-0.285237	-0.580867	0.012845	0.0743849	0.0248103
221269_s_at	SH3BGRL3	12.0352	11.5075	11.4375	12.146	-0.527702	-0.597674	-0.63854	0.00218152	0.00258591	0.0339627
202630_at	APPBP2	7.78143	7.25456	7.65944	7.94598	-0.526861	-0.121989	-0.691418	0.00810482	0.269991	0.048868
222006_at	LETM1	8.8106	8.28451	8.59359	8.74866	-0.52609	-0.21701	-0.464149	0.0384469	0.0016895	0.0381952
213895_at	EMP1	7.11893	6.5936	6.63022	7.25279	-0.52532	-0.488705	-0.659185	0.020753	0.231922	0.0482037
1553695_a_at	NLRX1	7.61658	7.09221	7.20338	7.88764	-0.524367	-0.413197	-0.795426	0.000115748	0.0958283	0.0231325
208812_x_at	HLA-C	11.2593	10.7354	10.9885	11.1472	-0.523918	-0.270811	-0.411779	0.0120322	0.0182257	0.0164103
234316_x_at	KLK12	7.12537	6.60166	6.65702	8.39239	-0.523713	-0.468353	-1.79073	0.0205008	0.0425884	0.000629892
1564010_at	CAST	5.27301	4.74994	4.74388	5.2486	-0.523068	-0.529123	-0.498664	0.0032613	0.0326711	0.0326382
202281_at	GAK	8.06881	7.54584	7.93819	8.11035	-0.522969	-0.130617	-0.56451	0.007367	0.0147008	0.00697092
209498_at	CEACAM1	5.22207	4.70011	5.55384	5.6786	-0.521966	0.331762	-0.978491	0.00960762	0.0648974	0.00160159
205402_x_at	PRSS2	8.10177	7.58084	7.74517	8.11916	-0.520933	-0.356595	-0.53832	0.00251495	0.0190922	0.0459635
222758_s_at	TMEM132A	7.32556	6.80582	6.9135	7.21417	-0.519737	-0.412054	-0.408349	0.0123207	0.0198438	0.0260922
219432_at	EVC	6.9417	6.42273	6.55714	6.93018	-0.51897	-0.384554	-0.507453	0.00354537	0.0684919	0.00337343
230778_at	---	7.89425	7.37667	7.55159	7.92658	-0.517579	-0.342666	-0.549911	0.0267856	0.018535	0.0357339
215606_s_at	ERC1	7.94401	7.42683	7.6499	8.09778	-0.51718	-0.29411	-0.670952	0.0132743	0.0742454	0.00538147
227052_at	---	7.82198	7.30519	7.42156	8.16438	-0.516784	-0.400413	-0.859182	0.0211719	0.00812293	0.00370946
220145_at	MAP9	7.47425	6.95792	7.16516	7.48585	-0.516334	-0.309089	-0.527931	0.0187335	0.00847122	0.0190579
204733_at	KLK6	6.43377	5.91758	6.38102	8.02322	-0.516193	-0.0527532	-2.10564	0.00818539	0.681302	0.018461
229018_at	C12orf26	7.6995	7.18638	7.20475	7.59318	-0.513119	-0.494745	-0.406804	0.00343825	0.069894	0.0329498
1569157_s_at	ZNF846	3.5087	2.99573	3.25693	3.61811	-0.512962	-0.251768	-0.622375	0.00749357	0.0624069	0.00615773
207317_s_at	CASQ2	5.81349	5.30112	5.16078	5.98346	-0.512363	-0.6527	-0.682337	0.0122823	0.0112776	0.0389038
208191_x_at	PSG4	5.58431	5.07196	5.11926	6.01518	-0.512344	-0.465048	-0.943218	0.0331537	0.0100636	0.00608986
213627_at	MAGED2	8.53649	8.02521	8.19309	8.4898	-0.511277	-0.343398	-0.46459	0.00505605	0.0188206	0.0082002
221036_s_at	APH1B	7.09126	6.58315	6.69374	7.31703	-0.508114	-0.397521	-0.733878	0.000392862	0.00887807	0.0053682
1553077_at	SDR9C7	4.6524	4.14453	3.89565	6.26432	-0.507867	-0.756748	-2.11979	0.0191337	0.090431	0.0123728
225784_s_at	ZC4H2	6.55152	6.04366	6.80045	6.72464	-0.507862	0.248931	-0.680978	0.0366436	0.0717234	0.0290659
219423_x_at	TNFRSF25	8.06648	7.55881	7.55813	8.30191	-0.507673	-0.50835	-0.743095	0.0283502	0.0183724	0.000466124
243582_at	SH3RF2	7.07214	6.56687	7.08138	7.06948	-0.505265	0.00924002	-0.502607	0.00122159	0.94133	0.00011327
229711_s_at	MDM2	9.03016	8.52521	8.95546	9.04191	-0.504948	-0.074696	-0.5167	0.00331591	0.434971	0.0258674
226440_at	DUSP22	7.25803	6.75322	6.72957	7.18731	-0.504812	-0.528462	-0.434089	0.000949796	0.0135938	0.00500024
202996_at	POLD4	8.22708	7.72236	7.74642	8.23973	-0.50472	-0.480665	-0.517369	0.000845774	0.0180245	0.0400709
225301_s_at	MYO5B	8.89805	8.39401	8.5692	9.1529	-0.504045	-0.328853	-0.75889	0.0318615	0.0686856	0.0307787
204242_s_at	ACOX3	7.24981	6.74592	6.82851	7.30856	-0.503888	-0.421301	-0.562635	0.0129991	0.00107902	0.0175038
240119_at	TEPP	5.17985	4.67671	4.93551	5.16383	-0.503142	-0.244336	-0.487122	0.0126126	0.074803	0.00254485
226126_at	TBCK	8.05126	7.5483	7.86779	8.38423	-0.502957	-0.183471	-0.835928	0.00780153	0.0809115	0.0041901
206192_at	CDSN	6.68006	6.1775	5.88841	9.04051	-0.502562	-0.791648	-2.86301	0.000958304	0.00326375	0.00116705
226152_at	TTC7B	7.54557	7.0431	7.31299	7.46615	-0.502466	-0.232575	-0.423047	0.00781893	0.104348	0.00878619
226502_at	ELMOD2	8.3286	7.8272	8.17599	8.31182	-0.501398	-0.152612	-0.484619	0.00835792	0.0335389	0.0202635
204517_at	PPIC	9.28066	8.77928	9.28328	9.40942	-0.50138	0.00262081	-0.630137	0.000197383	0.985252	0.00182953
50400_at	PAOX	5.79325	5.2923	4.91189	5.83166	-0.500954	-0.881362	-0.539363	0.012484	0.0190924	0.0490262
235352_at	---	6.31942	5.81934	5.80337	6.47848	-0.500078	-0.516052	-0.65914	0.0282783	0.0417699	0.00463966
212221_x_at	IDS	9.03277	8.53278	8.55469	9.28477	-0.499995	-0.478079	-0.75199	0.00741382	0.0291026	0.00161406
223431_at	CNO	8.15104	7.65112	8.02069	8.11776	-0.49992	-0.130356	-0.466642	0.0120493	0.303892	0.00235093
202439_s_at	IDS	6.52485	6.0254	5.79746	6.71126	-0.499455	-0.727393	-0.685866	0.00206294	0.0178863	0.000746174
1552797_s_at	PROM2	10.5101	10.0115	10.0689	10.7486	-0.498616	-0.441201	-0.737076	0.00933224	0.00538482	0.025038
214726_x_at	ADD1	8.22204	7.72354	7.94803	8.16419	-0.498495	-0.274012	-0.44065	0.00810226	0.0482033	0.00560555
209166_s_at	MAN2B1	8.60458	8.10742	8.11874	8.88162	-0.49716	-0.485841	-0.774198	0.00129199	0.00130166	0.000196334
230093_at	RSPH1	5.17221	4.67512	4.99736	5.38063	-0.497083	-0.174847	-0.705509	0.0300856	0.182081	0.0180127
210473_s_at	GPR125	9.26328	8.76649	9.12909	9.38536	-0.496797	-0.134188	-0.618879	0.00454256	0.216812	0.00168619
204447_at	ProSAPiP1	6.40384	5.90849	6.04287	6.54786	-0.495354	-0.360978	-0.639374	0.00616176	0.00914971	0.0200503
205966_at	TAF13	5.85483	5.36007	5.31633	5.74513	-0.494759	-0.538506	-0.38506	0.031078	0.0351848	0.0449338
203390_s_at	KIF3C	7.91171	7.41717	7.58242	7.80813	-0.494537	-0.329281	-0.390967	0.00272268	0.0174419	0.00175168
223497_at	FAM135A	8.56053	8.06735	8.37037	8.83029	-0.493185	-0.190161	-0.762943	0.038145	0.245932	0.00361616
228948_at	EPHA4	4.3712	3.87803	3.6199	4.78672	-0.49317	-0.751302	-0.908687	0.00768451	0.0474845	0.00184871
209882_at	RIT1	8.24177	7.75002	7.94155	8.31034	-0.491745	-0.300222	-0.560316	0.00794669	0.0800081	0.00327459
236201_at	---	5.73743	5.2469	5.04452	5.78997	-0.490525	-0.692905	-0.543063	0.0256553	0.0163934	0.0412851
219680_at	NLRX1	8.75723	8.26884	8.24602	9.07518	-0.488387	-0.511203	-0.806344	0.00195151	0.0826853	0.0312512
225286_at	ARSD	7.36098	6.87333	7.06878	7.7129	-0.487657	-0.292207	-0.839576	0.00490841	0.0249971	0.0272128
234725_s_at	SEMA4B	9.68159	9.19555	9.27754	9.65431	-0.486033	-0.404044	-0.458752	0.0264384	0.0738922	0.0365821
213656_s_at	KLC1	9.1196	8.6341	8.74773	9.01391	-0.485508	-0.371878	-0.37981	0.00371144	0.00371365	0.00688684
227193_at	---	8.1297	7.64464	7.63766	8.42287	-0.48506	-0.492039	-0.778226	0.00385505	0.00491697	9.68031e-05
203870_at	USP46	7.21097	6.72621	6.97864	7.11415	-0.484764	-0.232329	-0.38794	0.0260048	0.154328	0.0369658
212223_at	IDS	8.52043	8.03576	7.94552	8.58579	-0.484671	-0.574913	-0.550026	0.00110901	0.0106879	0.00344455
222469_s_at	TOLLIP	7.61641	7.13226	7.15568	7.6301	-0.484146	-0.460728	-0.497845	0.0105994	0.00537872	0.0144108
202636_at	RNF103	8.40633	7.92276	7.93514	8.68654	-0.483565	-0.471183	-0.763784	0.0117293	0.0145105	0.00380082
220187_at	STEAP4	4.57319	4.08972	4.66835	5.15883	-0.483468	0.095163	-1.06911	0.0290107	0.575485	0.0407729
204058_at	ME1	9.74863	9.2669	8.87601	9.74631	-0.481734	-0.872616	-0.47941	0.00184195	0.0112294	0.00235179
215821_x_at	PSG3	6.56244	6.08081	5.83627	6.63577	-0.481629	-0.726168	-0.554957	0.0149285	0.00631191	0.0184256
219696_at	DENND1B	7.18983	6.7095	6.80522	7.427	-0.480329	-0.384617	-0.717499	0.0254206	0.0754883	0.00663316
1555270_a_at	WFS1	6.71281	6.23402	6.3643	6.90078	-0.478789	-0.348513	-0.666757	0.00850175	0.0523954	0.00487051
227410_at	FAM43A	5.48744	5.00968	5.23615	5.46164	-0.477767	-0.251294	-0.45196	0.0365029	0.141042	0.0048576
241455_at	C6orf132	7.31025	6.83329	6.73871	7.6026	-0.476959	-0.571539	-0.769309	0.0319751	0.0896434	0.000150171
201924_at	AFF1	8.66327	8.18672	8.71419	8.56994	-0.476548	0.05092	-0.383219	0.00432071	0.556848	0.0333321
202180_s_at	MVP	9.64451	9.1702	9.12121	9.90605	-0.474309	-0.523296	-0.735852	0.0399611	0.00442556	0.00936999
212357_at	FAM168A	7.24199	6.76773	6.92235	7.20359	-0.474258	-0.319642	-0.435854	0.0228257	0.0692231	0.0201512
228846_at	MXD1	7.58036	7.10649	7.1103	7.94106	-0.473878	-0.470062	-0.834575	0.0164539	0.0801864	0.00288609
210561_s_at	WSB1	10.6207	10.1469	10.201	10.6995	-0.473749	-0.41966	-0.552529	0.00776513	0.0141154	0.000113525
1553081_at	WFDC12	7.08447	6.61112	6.59912	7.83612	-0.473347	-0.485347	-1.22499	0.0163957	0.000261761	0.00150435
228865_at	C1orf116	9.44728	8.97404	8.95036	9.47046	-0.47324	-0.496925	-0.496414	0.0322564	0.0288582	0.00619989
232837_at	KIF13A	6.89599	6.42304	6.46318	7.1079	-0.472951	-0.432808	-0.68486	0.0332754	0.0418665	0.00155995
227098_at	DUSP18	6.99455	6.5218	6.35942	7.08579	-0.472752	-0.635132	-0.563986	0.00469585	0.000924943	0.040788
226485_at	VSIG10	7.55564	7.08288	6.88584	7.92058	-0.472751	-0.669793	-0.837699	0.00369548	0.0614427	0.00433426
218017_s_at	HGSNAT	8.8265	8.35525	8.34605	8.86168	-0.471249	-0.480447	-0.506426	0.0013249	0.000112017	0.0200261
224622_at	TBC1D14	9.08864	8.61755	9.07411	9.14533	-0.471096	-0.014535	-0.52778	0.00148153	0.844831	0.0082527
220999_s_at	CYFIP2	4.11012	3.63903	3.6847	4.08067	-0.471093	-0.425419	-0.441642	0.0252313	0.027948	0.00267201
209215_at	MFSD10	8.90051	8.42976	8.77072	8.83009	-0.470756	-0.129791	-0.400329	0.00017653	0.0737968	0.0258528
218231_at	NAGK	8.81768	8.3481	8.39191	9.13164	-0.469579	-0.425767	-0.783541	0.00527555	0.00753179	0.0164183
229566_at	LOC645638	7.02142	6.55242	6.62326	7.38703	-0.468998	-0.398159	-0.834614	0.01247	0.06755	0.00283236
204778_x_at	HOXB7	6.71281	6.24386	6.22806	6.84768	-0.468952	-0.484751	-0.603825	0.0179418	0.0152542	0.029751
226145_s_at	FRAS1	3.96182	3.49296	4.37615	4.32778	-0.46886	0.414332	-0.834821	0.0363111	0.274435	0.0356225
33494_at	ETFDH	6.78775	6.31929	6.51204	6.82475	-0.468456	-0.275704	-0.50546	0.0349906	0.236399	0.0355083
218773_s_at	MSRB2	9.38925	8.92105	8.88003	9.32784	-0.468197	-0.509216	-0.406784	7.6948e-05	0.00564762	0.0258673
210847_x_at	TNFRSF25	7.44981	6.98515	6.92813	7.69312	-0.464654	-0.521677	-0.707964	0.0301136	0.0232172	0.000939119
214279_s_at	NDRG2	5.37428	4.90978	4.93978	5.80791	-0.464506	-0.4345	-0.898137	0.0292331	0.0161115	0.00556017
203912_s_at	DNASE1L1	9.48219	9.0181	8.9068	9.67714	-0.464094	-0.575391	-0.659041	0.0027258	0.000715233	0.00136371
213110_s_at	COL4A5	9.40227	8.93839	9.28501	9.69873	-0.463877	-0.117264	-0.760334	0.0189508	0.209805	0.0118796
204332_s_at	AGA	7.85516	7.39169	7.55026	7.96927	-0.463476	-0.304901	-0.57758	0.00196342	0.00450935	0.0490274
221655_x_at	EPS8L1	7.46988	7.00683	7.01516	7.40359	-0.463054	-0.454723	-0.39676	0.0181191	0.044503	0.0164233
235882_at	VPS53	6.39053	5.92803	5.6696	6.50328	-0.462499	-0.720923	-0.57525	0.00658674	0.0236711	0.0467545
209492_x_at	ATP5I	10.9378	10.4755	11.0028	10.9691	-0.46231	0.0650586	-0.493633	0.000549269	0.125701	0.000456033
211911_x_at	HLA-B	10.0193	9.55786	9.83819	10.1099	-0.46144	-0.181113	-0.551995	0.00292037	0.0193462	0.0128595
218727_at	SLC38A7	7.30426	6.84283	6.76923	7.41156	-0.461429	-0.535029	-0.568733	0.00370695	0.00316771	0.00480677
242998_at	RDH12	5.41298	4.95196	4.92493	5.62671	-0.461025	-0.488052	-0.674748	0.00482182	0.00755705	0.0134241
242951_at	---	5.68256	5.22166	5.18319	7.69985	-0.460897	-0.499364	-2.47819	0.0151111	0.0225005	0.00401439
222750_s_at	SRD5A3	8.61957	8.15889	8.52115	8.80932	-0.460674	-0.0984144	-0.650428	0.0208787	0.564114	0.00370394
205499_at	SRPX2	8.15349	7.69282	7.83733	8.25077	-0.46067	-0.316165	-0.55795	0.00653952	0.027827	0.0327845
201989_s_at	CREBL2	8.59605	8.13556	8.20305	8.56376	-0.46049	-0.392997	-0.428206	0.000130735	0.00430831	0.00149484
201186_at	LRPAP1	8.93309	8.47292	8.75092	8.928	-0.460163	-0.182169	-0.455073	0.00121841	0.00344437	0.000810776
218434_s_at	AACS	9.47125	9.01184	8.98103	9.46147	-0.459405	-0.490214	-0.449626	0.00631117	0.00620589	0.0325909
213401_s_at	---	4.81882	4.36075	4.65399	4.81192	-0.458075	-0.164831	-0.451174	0.00376935	0.0530268	0.00744636
213462_at	NPAS2	6.53417	6.0763	6.73367	6.57077	-0.457868	0.199495	-0.494469	0.0105536	0.212033	0.00168576
200920_s_at	BTG1	9.81694	9.35915	9.43166	10.0083	-0.457788	-0.385284	-0.649182	0.00366288	0.00293915	0.0102608
210608_s_at	FUT2	6.51596	6.05871	6.23604	6.71571	-0.457254	-0.279925	-0.657004	0.00674544	0.0615082	0.00178569
220274_at	IQCA1	6.20046	5.74329	5.8382	6.31581	-0.457171	-0.362264	-0.572521	0.0274589	0.00343889	0.00772435
232968_at	FANK1	4.81913	4.36202	4.51271	4.76111	-0.457106	-0.306422	-0.399085	0.0325	0.0614251	0.0423448
207922_s_at	MAEA	9.80103	9.34592	9.79493	9.82641	-0.455112	-0.00609622	-0.480498	0.0194073	0.903512	0.0108723
1569112_at	SLC44A5	6.5608	6.10582	6.14177	6.65947	-0.454988	-0.419031	-0.55365	0.0038376	0.0770353	0.00532196
201276_at	RAB5B	8.74506	8.29071	8.42684	8.82345	-0.454349	-0.318213	-0.532745	0.0158847	0.0115797	0.00353834
225299_at	MYO5B	5.72137	5.26732	5.36888	5.72204	-0.454058	-0.352499	-0.454726	0.0351218	0.0478943	0.0346667
1552620_at	SPRR4	7.64686	7.19323	7.08102	9.28653	-0.453626	-0.565842	-2.09329	0.0136688	0.00342751	0.00754778
241931_at	XG	5.60527	5.152	5.23014	5.63188	-0.453273	-0.375136	-0.47988	0.0198507	0.0332511	0.0244791
209126_x_at	KRT6B	13.7317	13.2786	13.0881	13.8003	-0.453108	-0.643608	-0.52171	0.00290626	2.32324e-06	0.0273534
244663_at	---	3.52498	3.07197	3.29125	3.81707	-0.453001	-0.233722	-0.745095	0.0369296	0.164993	0.00114926
207335_x_at	ATP5I	10.6989	10.246	10.7053	10.6726	-0.452914	0.00635589	-0.426563	0.00140529	0.92786	0.00711079
208025_s_at	HMGA2	10.6836	10.231	10.7743	10.9558	-0.452543	0.0907512	-0.724761	0.00642043	0.131256	0.0145324
203904_x_at	CD82	10.0228	9.57039	9.68967	10.1183	-0.452416	-0.333142	-0.547892	0.00193629	0.00727401	0.0263366
226692_at	SERF2	7.46323	7.01244	7.15194	7.59022	-0.450793	-0.311294	-0.577787	0.0148783	0.0383907	0.0081095
37152_at	PPARD	9.10607	8.65534	8.71925	9.05883	-0.450729	-0.386813	-0.403492	0.0135387	0.0189048	0.000776654
202447_at	DECR1	10.0125	9.56282	9.48384	9.98728	-0.449716	-0.528703	-0.424459	0.00122087	0.00253286	0.00517002
213980_s_at	CTBP1	9.44147	8.99217	9.50287	9.42372	-0.449296	0.0614012	-0.431554	0.00668594	0.468724	0.00532403
225220_at	SNHG8	9.59384	9.14603	9.67498	9.81075	-0.447811	0.0811408	-0.664715	0.0487431	0.321064	0.011277
218432_at	FBXO3	8.26737	7.8197	7.95816	8.43935	-0.447662	-0.309203	-0.619645	0.0286754	0.00338744	0.00688469
219492_at	CHIC2	9.37829	8.93091	9.44479	9.44809	-0.447385	0.0665029	-0.517182	0.00619095	0.584412	0.0422029
210065_s_at	UPK1B	10.7763	10.329	9.90004	11.2982	-0.447257	-0.87626	-0.969143	0.00636472	0.0398008	0.0323258
209442_x_at	ANK3	6.43661	5.99008	6.25419	7.44478	-0.446529	-0.18242	-1.4547	0.0063371	0.197564	0.0125475
201131_s_at	CDH1	11.9027	11.4562	11.4716	12.0299	-0.446499	-0.431119	-0.573765	0.0131827	0.0204472	0.0162085
203718_at	PNPLA6	8.27362	7.82752	8.04445	8.27094	-0.446109	-0.229171	-0.443427	0.0141265	0.00499546	0.0143164
223423_at	GPR160	5.3237	4.87766	5.15873	6.29969	-0.446047	-0.164972	-1.42203	0.0320103	0.291302	0.0116126
203460_s_at	PSEN1	9.26641	8.82088	8.83041	9.29252	-0.44553	-0.435993	-0.47164	0.00931695	0.0150625	0.0124083
222067_x_at	HIST1H2BD	7.81265	7.36761	7.63435	8.12399	-0.445036	-0.178298	-0.75638	0.049663	0.340898	0.0144975
229190_at	---	5.09956	4.65479	5.00119	5.56738	-0.444766	-0.0983688	-0.912585	0.0307336	0.363208	0.0281806
229297_at	---	6.88679	6.44293	6.35079	6.98845	-0.443866	-0.536004	-0.545528	0.0470973	0.0471702	0.0274001
227345_at	TNFRSF10D	8.33745	7.89396	8.13084	8.44441	-0.443494	-0.20662	-0.550452	0.0213243	0.207228	0.0375648
225314_at	OCIAD2	11.6405	11.1973	11.5088	11.7212	-0.44322	-0.131668	-0.523882	0.00606682	0.0896685	0.00162387
220149_at	C2orf54	5.72069	5.27851	5.35334	5.69965	-0.442186	-0.367353	-0.421144	0.0167209	0.0391174	0.0179308
1557114_a_at	LOC284385	5.82435	5.38288	5.94039	6.09342	-0.441473	0.11604	-0.710541	0.0213268	0.361244	0.0035225
221843_s_at	KIAA1609	9.61985	9.17909	9.28515	9.81242	-0.440758	-0.334701	-0.633335	0.00122881	0.0923106	0.00856706
217995_at	SQRDL	11.7319	11.2916	11.7376	11.962	-0.440323	0.0056529	-0.670418	0.000204433	0.941602	0.0112682
209727_at	GM2A	8.1635	7.72339	7.91466	8.20481	-0.440109	-0.24884	-0.481416	0.0126482	0.00105389	0.0177985
212135_s_at	ATP2B4	8.50102	8.06173	8.05458	8.82799	-0.439284	-0.446438	-0.766257	0.0288561	0.0403443	0.0243564
635_s_at	PPP2R5B	7.18594	6.74724	6.72014	7.29148	-0.438696	-0.465797	-0.544241	0.0164609	0.0222678	0.0131599
235417_at	SPOCD1	6.55055	6.11189	6.17686	6.51807	-0.438654	-0.373686	-0.406176	0.00291208	0.005251	0.0309482
225224_at	C20orf112	6.97783	6.54064	7.51589	7.30869	-0.437188	0.53807	-0.76805	0.0362477	0.0246735	0.0130922
214604_at	HOXD11	7.23337	6.79679	5.59978	7.21807	-0.436578	-1.63359	-0.421278	0.0169469	0.0355958	0.0263476
200945_s_at	SEC31A	10.8142	10.3777	10.7365	10.8393	-0.436528	-0.0777387	-0.46163	9.22679e-05	0.0215747	0.0281342
228910_at	---	9.15285	8.71715	8.81854	9.46916	-0.435703	-0.334314	-0.752007	0.00481648	0.00925684	0.0212301
214686_at	ZNF266	8.20036	7.76468	8.13694	8.36557	-0.435681	-0.0634145	-0.600896	0.0157204	0.525979	0.00737403
218845_at	DUSP22	8.83841	8.40343	8.45625	8.81058	-0.434972	-0.38216	-0.407141	0.000421082	0.00795416	0.0190974
226622_at	MUC20	5.67475	5.23985	5.34968	5.90522	-0.434903	-0.325071	-0.665372	0.00555239	0.0146914	0.00547013
223594_at	TMEM117	7.72567	7.29084	7.24734	7.80395	-0.434824	-0.478326	-0.513106	0.00079562	0.000861336	0.00456331
214772_at	C11orf41	4.56475	4.13004	4.48474	4.55034	-0.434705	-0.0800094	-0.420297	0.0214678	0.710773	0.0239644
208682_s_at	MAGED2	8.40005	7.96551	8.17776	8.37772	-0.434537	-0.222297	-0.412201	0.0363788	0.211973	0.0267577
218779_x_at	EPS8L1	7.18563	6.75157	6.69419	7.24104	-0.434062	-0.491445	-0.489467	0.0110713	0.0078677	0.031228
214088_s_at	FUT3	7.95642	7.52319	7.81855	8.40656	-0.433234	-0.13787	-0.883376	0.0489543	0.23169	0.01785
212236_x_at	KRT17	13.9112	13.4788	13.3794	14.1181	-0.432379	-0.531742	-0.639304	0.0197262	0.0362737	0.0035092
214203_s_at	PRODH	7.40126	6.96888	6.69254	7.94638	-0.432376	-0.708715	-0.977495	0.0149709	0.0220381	0.0284399
232381_s_at	DNAH5	6.79553	6.36319	6.43379	6.74778	-0.432345	-0.361741	-0.384598	0.0106671	0.0209456	0.0240872
226791_at	KIFC2	8.23154	7.7992	7.52628	8.61627	-0.432341	-0.705254	-0.817075	0.0335481	0.00871374	0.00422282
227134_at	SYTL1	8.49741	8.06528	7.93154	8.59545	-0.432132	-0.565875	-0.530167	0.00194318	0.00151361	0.00616325
1557212_at	FLJ33065	6.93638	6.50494	6.74314	7.02455	-0.431442	-0.193247	-0.519613	0.0269543	0.295657	0.0493299
213764_s_at	MFAP5	9.852	9.42107	9.14595	10.3727	-0.430925	-0.706046	-0.951643	0.0262249	0.00702887	0.0213275
200904_at	HLA-E	8.57095	8.14021	8.10995	8.56028	-0.430745	-0.461005	-0.420069	0.00255815	0.000206276	0.00395062
212359_s_at	KIAA0913	8.14263	7.71222	7.79197	8.24576	-0.430404	-0.350654	-0.533532	0.0274386	0.0536766	0.0360475
212863_x_at	CTBP1	10.9754	10.5453	11.0167	11.0053	-0.430066	0.0413323	-0.460007	0.00558466	0.304537	0.00583983
203528_at	SEMA4D	5.17821	4.74897	5.37276	5.37832	-0.429238	0.194552	-0.62935	0.0487277	0.157042	0.0301036
205833_s_at	PART1	6.11716	5.68834	5.56904	6.26858	-0.428813	-0.548112	-0.580234	0.016206	0.00462187	0.0188792
213765_at	MFAP5	9.83859	9.41077	9.15503	10.448	-0.427824	-0.68356	-1.03728	0.00212091	0.0009006	0.0180807
213275_x_at	CTSB	9.85814	9.43101	9.72117	10.115	-0.427132	-0.136964	-0.684016	0.0448526	0.276374	0.0110479
234305_s_at	GSDMC	8.46145	8.03491	8.27154	8.76093	-0.426543	-0.189916	-0.726021	0.0233161	0.00990901	0.00514895
1554895_a_at	RHBDL2	6.39372	5.96718	5.95122	6.44357	-0.426533	-0.442497	-0.476388	0.0075212	0.110419	0.00229452
200759_x_at	NFE2L1	10.1929	9.76736	9.79038	10.1841	-0.425516	-0.402495	-0.416756	0.00881897	0.0102988	0.006986
224836_at	TP53INP2	7.28844	6.86344	6.95464	7.77401	-0.425	-0.333795	-0.910572	0.0228533	0.0678482	0.00802972
200606_at	DSP	13.2014	12.7765	12.7761	13.2675	-0.424962	-0.425278	-0.491064	0.00379087	0.0181204	0.0403314
210616_s_at	SEC31A	10.3027	9.8782	10.1787	10.4309	-0.424524	-0.124052	-0.552694	0.0207538	0.0270054	0.0105049
201828_x_at	FAM127A	9.87611	9.45191	9.24571	10.007	-0.424207	-0.630403	-0.555084	0.00288659	0.0017248	0.03032
212112_s_at	STX12	9.19809	8.77431	8.72293	9.213	-0.423777	-0.475157	-0.438686	0.00123483	0.00222021	0.0324206
209424_s_at	AMACR /// C1QTNF3	6.98054	6.55704	6.60391	7.08703	-0.423498	-0.376628	-0.52999	0.013349	0.0424191	0.0178025
209310_s_at	CASP4	8.25649	7.83357	8.10967	8.39012	-0.422915	-0.146817	-0.556541	0.00691685	0.0565263	0.00642625
205627_at	CDA	9.82922	9.40704	9.22615	10.0656	-0.422182	-0.603067	-0.658606	0.000175659	0.00647821	0.040499
204062_s_at	ULK2	6.82886	6.40726	6.11189	6.96221	-0.421602	-0.716971	-0.554954	0.00634095	0.00156431	0.00325378
212717_at	PLEKHM1	8.72875	8.30736	8.14612	8.88957	-0.421384	-0.582623	-0.582207	0.00243406	0.00102178	0.0192565
205159_at	CSF2RB	4.03133	3.61014	3.74449	4.78926	-0.421187	-0.286841	-1.17911	0.042843	0.107978	0.00203267
227203_at	FBXL17	7.33271	6.91163	7.05536	7.34735	-0.421086	-0.277351	-0.43572	0.0210163	0.0662241	0.042016
1569144_a_at	C9orf169	8.20338	7.78244	8.36014	8.32543	-0.420936	0.156766	-0.542984	0.00656793	0.438789	0.00943747
213405_at	RAB22A	8.7668	8.34711	8.45147	8.76227	-0.419692	-0.315329	-0.415162	0.00112586	0.0634724	0.00738127
223540_at	PVRL4	7.18241	6.76325	6.90845	7.71365	-0.419163	-0.273963	-0.950403	0.0215446	0.0599747	0.0160489
207291_at	PRRG4	8.7559	8.33724	8.46272	8.94665	-0.418656	-0.293172	-0.609409	0.0219158	0.107437	0.00822327
223010_s_at	OCIAD1	10.8352	10.4168	10.6723	10.918	-0.418428	-0.162916	-0.501195	0.00848184	0.0664311	0.00152787
222670_s_at	MAFB	8.14872	7.73065	7.46661	9.18193	-0.418068	-0.682111	-1.45128	0.0437718	0.0156892	0.00761843
227962_at	ACOX1	8.39393	7.97626	7.91856	8.54997	-0.417667	-0.475366	-0.573706	0.00474179	0.000838424	0.00632503
233586_s_at	KLK12	6.97748	6.56001	6.43992	8.50388	-0.417479	-0.537565	-1.94387	0.00646576	0.00476136	0.0035231
209216_at	WDR45	8.85949	8.44214	8.54982	8.96868	-0.417341	-0.309664	-0.526532	0.0128028	0.091323	0.00720935
228423_at	MAP9	7.96465	7.54746	7.73517	8.04269	-0.417192	-0.229485	-0.495229	0.0333707	0.12062	0.0283725
223072_s_at	INO80B /// WBP1	7.99073	7.5736	7.66644	8.05279	-0.417124	-0.324286	-0.479185	0.000828998	0.0049378	0.0184488
227185_at	LOC643988	7.18366	6.76713	7.34008	7.78852	-0.416538	0.156412	-1.02139	0.0128759	0.3496	0.000548426
230454_at	ICA1L	5.25546	4.84014	5.03366	5.24155	-0.415315	-0.221801	-0.401403	0.01915	0.0702143	0.0226691
226297_at	---	10.8968	10.4825	10.6477	11.0724	-0.414303	-0.249136	-0.589832	0.00318112	0.0148261	0.0410925
203392_s_at	CTBP1	10.6389	10.2251	10.7448	10.7038	-0.413825	0.105858	-0.478704	0.000118328	0.0263123	0.00098066
201296_s_at	WSB1	10.2313	9.81813	9.90744	10.3408	-0.413162	-0.323849	-0.52269	0.0412198	0.053261	0.00013958
1563805_a_at	FAM83C	6.69225	6.27959	6.9136	6.72571	-0.412664	0.221342	-0.446124	0.0102763	0.427586	0.0426591
221808_at	RAB9A	9.7337	9.32118	9.37845	9.93063	-0.412522	-0.35525	-0.609452	0.00216263	0.00637384	0.00183348
218186_at	RAB25	9.99784	9.58564	9.78222	10.3007	-0.4122	-0.215616	-0.715098	0.0041088	0.22299	0.0193061
1553770_a_at	SLAMF9	6.9039	6.49221	6.62306	7.06744	-0.411693	-0.28084	-0.575233	0.0112605	0.0556863	0.0486516
1556123_a_at	---	6.0053	5.59401	5.7309	6.08231	-0.411289	-0.274399	-0.488297	0.0163955	0.039813	0.00876087
201015_s_at	JUP	11.7823	11.3733	11.1987	11.9916	-0.409092	-0.583611	-0.618318	0.00392955	0.00902039	0.0132746
205574_x_at	BMP1	7.89869	7.49097	7.35011	7.93926	-0.407723	-0.548585	-0.448292	0.00453557	0.00161044	0.0352196
210716_s_at	CLIP1	7.49356	7.08656	6.80663	7.54664	-0.406999	-0.686934	-0.460081	0.0129757	0.0126534	0.00893832
1557241_a_at	---	5.62496	5.21958	5.11607	5.83319	-0.405381	-0.508894	-0.613612	0.00958671	0.00169469	0.0438586
227594_at	ZMYM6	6.99551	6.59103	6.58902	7.01347	-0.40448	-0.406485	-0.422444	0.0246712	0.035975	0.00470592
205158_at	RNASE4	4.7971	4.39287	4.56299	4.80439	-0.404236	-0.234117	-0.411527	0.0233135	0.140088	0.0248499
235095_at	CCDC64B	7.42092	7.01856	7.08929	7.73264	-0.402359	-0.331626	-0.714079	0.00529391	0.14505	0.0136987
209018_s_at	PINK1	8.70176	8.29964	8.0676	9.09002	-0.402119	-0.634162	-0.79038	0.00831163	0.000405068	0.0173094
225258_at	FBLIM1	10.2226	9.8214	10.1565	10.2085	-0.401246	-0.0661778	-0.38712	0.0272365	0.37351	0.0202956
208774_at	CSNK1D	8.67914	8.27798	8.46738	8.84293	-0.401152	-0.211758	-0.564941	0.00206255	0.0780434	0.000167422
220291_at	GDPD2	8.30061	7.89983	7.75922	8.58351	-0.400775	-0.541385	-0.683679	0.00928213	0.0037181	0.00162453
224329_s_at	CNFN	6.68175	6.28167	6.40392	8.25921	-0.400084	-0.277833	-1.97754	0.00716507	0.127216	0.0062483
224990_at	C4orf34	6.65445	6.25566	6.39539	7.03746	-0.398786	-0.259062	-0.781793	0.0124218	0.0831676	0.0132825
227461_at	STON2	9.07553	8.67683	8.84102	9.1697	-0.398697	-0.234507	-0.492867	0.0149438	0.0565423	0.0147418
219104_at	RNF141	8.46482	8.06622	8.10063	8.81544	-0.398603	-0.364193	-0.749218	0.00100275	0.0204504	0.0118377
212546_s_at	FRYL	8.20804	7.80957	7.94497	8.2513	-0.39847	-0.263074	-0.441732	0.0254021	0.0928599	0.0143923
211423_s_at	SC5DL	9.58472	9.18716	9.24367	9.66242	-0.397559	-0.341049	-0.475263	0.0108025	0.0370172	0.0176358
1554608_at	TGOLN2	4.60055	4.20323	4.31188	4.6398	-0.397322	-0.288669	-0.436572	0.0411129	0.107314	0.0338597
232322_x_at	STARD10	8.64074	8.24365	8.29603	9.00193	-0.397093	-0.344711	-0.758283	0.00430088	0.00577272	0.00888886
202607_at	NDST1	8.98509	8.58904	8.63167	9.09658	-0.396052	-0.353421	-0.507536	0.000752198	0.015712	0.024559
33646_g_at	GM2A	8.2592	7.86425	8.07163	8.31916	-0.394956	-0.187569	-0.454915	0.0183157	0.0720261	0.0261319
1559827_at	LOC401074	7.53426	7.13953	6.45602	7.62738	-0.394734	-1.07824	-0.487849	0.0234722	0.00311359	0.0315594
215395_x_at	PRSS1 /// TRY6	7.83617	7.44291	7.6326	8.01064	-0.393253	-0.203565	-0.567726	0.00913952	0.0190326	0.00603821
227241_at	MUC15	3.50743	3.11447	3.15016	3.87175	-0.392968	-0.357268	-0.757283	0.00320301	0.150669	0.00041291
202389_s_at	HTT	7.99984	7.60742	7.86291	8.11833	-0.392426	-0.136936	-0.51091	0.0262306	0.000318989	0.0124997
230131_x_at	ARSD	6.52654	6.13422	6.19444	6.68831	-0.392314	-0.332096	-0.554084	0.0350793	0.0608864	0.0173677
1557342_a_at	LOC400931	6.34571	5.95347	6.16381	6.43881	-0.392242	-0.181902	-0.485339	0.00529329	0.00275152	0.00894158
226024_at	COMMD1	8.65206	8.26035	8.22144	8.86824	-0.391707	-0.430624	-0.607887	0.0129841	0.000752017	0.00312228
218531_at	TMEM134	7.83998	7.44895	7.33157	7.91663	-0.391034	-0.508415	-0.467683	0.00494956	0.00629532	0.0142671
228275_at	---	6.84731	6.45661	6.21986	6.88784	-0.390704	-0.627453	-0.431229	0.0323336	0.00841477	0.00437862
241782_at	NEBL	3.8225	3.43247	3.3688	4.24334	-0.39003	-0.4537	-0.810869	0.0331369	0.00803333	0.00308784
212070_at	GPR56	10.0399	9.65028	9.66559	10.1688	-0.389645	-0.374328	-0.518565	0.0263818	0.0432283	0.00512355
227252_at	LRP10	7.72451	7.33551	7.22521	7.71869	-0.388996	-0.499302	-0.383171	0.00417562	0.00246685	0.00863076
214246_x_at	MINK1	10.3445	9.95608	10.1855	10.5804	-0.388373	-0.158959	-0.624273	0.00658299	0.161309	0.0173674
238513_at	PRRG4	10.6577	10.2697	10.4575	10.7972	-0.387969	-0.200157	-0.527456	0.037167	0.147421	0.0110422
218634_at	PHLDA3	8.92152	8.53444	8.60939	8.94973	-0.387086	-0.312129	-0.415293	0.00910713	0.00727682	0.0323988
239448_at	---	4.16204	3.77541	3.879	4.20774	-0.386635	-0.28304	-0.432335	0.0217772	0.102719	0.0214856
242722_at	LMO7	6.34323	5.95703	5.84497	6.53325	-0.386199	-0.498254	-0.57622	0.0448532	0.00700753	0.0185551
228951_at	SLC38A7	7.46235	7.07772	6.92574	7.48698	-0.384636	-0.536612	-0.409265	0.0236316	0.0222303	0.0140737
230188_at	NIPAL4	8.87811	8.49406	8.875	8.88008	-0.384054	-0.00311385	-0.386023	0.0150492	0.957016	0.0145593
218319_at	PELI1	7.86389	7.47988	7.82163	8.01238	-0.384008	-0.042264	-0.532503	0.0441826	0.652199	0.0246897
218939_at	LETM1	7.77704	7.39312	7.66461	7.77791	-0.383918	-0.112427	-0.384792	0.00301307	0.361785	0.0079767
222392_x_at	PERP	13.5912	13.2076	13.1073	13.7275	-0.383572	-0.483913	-0.519861	0.00376888	0.00103249	0.039519
218373_at	AKTIP	8.55651	8.17306	8.29061	8.72899	-0.383448	-0.265898	-0.555929	0.00383972	0.0373563	0.000985131
1553212_at	KRT78	5.56524	5.18232	5.12724	6.05169	-0.382925	-0.438005	-0.869375	0.0225144	0.0613954	0.0107669
227274_at	SYNJ2BP	8.5408	8.15794	8.16304	8.66449	-0.382862	-0.377761	-0.50655	0.0139304	0.0183526	0.0103706
226049_at	ERC1	8.42662	8.04387	8.22239	8.55034	-0.382744	-0.204227	-0.506469	0.0231056	0.0947963	0.0240456
207394_at	ZNF137	3.97901	3.59627	3.95269	4.38062	-0.382739	-0.0263215	-0.784347	0.0327236	0.672886	0.00227115
240861_at	---	5.73739	5.35467	5.40687	5.93008	-0.38272	-0.330518	-0.575411	0.0306914	0.0520676	0.0221502
225752_at	NIPA1	6.67917	6.29722	6.6096	6.98108	-0.381953	-0.0695757	-0.683857	0.0143181	0.618322	0.000515693
225160_x_at	MDM2	8.48555	8.1037	8.51651	8.50254	-0.381848	0.0309581	-0.39884	0.0282917	0.723695	0.0244601
230504_at	CEACAM19	7.17274	6.79113	6.84255	7.26933	-0.381617	-0.330193	-0.478203	0.01586	0.0348688	0.0384848
223894_s_at	AKTIP	7.86068	7.48031	7.72721	8.06694	-0.380366	-0.133472	-0.586623	0.00277615	0.0849477	0.00823231
211034_s_at	C12orf51	7.16787	6.78861	6.89917	7.45698	-0.379268	-0.268707	-0.668373	0.00643876	0.197898	0.0228396

## Sheet: Table S2
Table S2. Pathways of HPV16 E7-dependent gene expression changes
Pathways of upregulated genes
Pathway identifier	Pathway name	# Entities found	# Entities total	Entities ratio	Entities pValue	Entities FDR	# Reactions found	# Reactions total	Reactions ratio	Submitted entities found
R-HSA-176187	Activation of ATR in response to replication stress	16	39	0.0033379	1.39935e-10	1.2874e-07	7	9	0.000956429	RAD1;MCM10;MCM4;RAD1;RPA3;MCM7;RFC5;CDC25C;RFC2;CDC25C;CDK2;CDC25C;RFC4;MCM2;RFC3;DBF4;CDC7;RFC2;CLSPN;RFC5;RFC4;RFC3;CLSPN;DBF4;MCM2;MCM10;MCM4;CDC7;MCM7;RPA3;CDK2
R-HSA-1640170	Cell Cycle	65	632	0.0540911	7.14715e-09	3.28769e-06	233	377	0.0400638	KIF23;KIF2C;TPR;ESCO2;CCND2;SKP2;TP53;BRCA2;KIF2C;RAD51C;CDC25C;CENPF;RAD51C;CENPJ;DBF4;SKA1;CCND2;PLK1;MRE11A;GTSE1;TPR;HAUS7;HAUS5;RUVBL1;HAUS6;RUVBL2;E2F5;CENPF;MCM10;NCAPG2;SPC25;CCNH;BLM;CCNE2;BRCA2;SMC2;LIN9;SMC4;TMPO;HAUS6;RBL1;HAUS5;CDC25C;HAUS7;PKMYT1;KNTC1;CDC7;POLD1;SPC25;PKMYT1;SKP2;TUBGCP3;MRE11A;MCM2;CCNE2;TERT;SKA1;MCM4;KIF23;MCM7;SKA1;E2F5;C13orf34;CCNH;PLK1;NUP205;CDKN2A;SMC2;SMC…
R-HSA-69278	Cell Cycle, Mitotic	55	521	0.0445909	4.89461e-08	1.49775e-05	183	288	0.0306057	KIF23;TPR;KIF2C;ESCO2;CCND2;TP53;SKP2;KIF2C;CDC25C;CENPF;CENPJ;DBF4;SKA1;CCND2;PLK1;GTSE1;HAUS7;TPR;HAUS5;HAUS6;E2F5;CENPF;MCM10;NCAPG2;SPC25;CCNH;CCNE2;SMC2;LIN9;SMC4;TMPO;HAUS6;RBL1;HAUS5;CDC25C;HAUS7;PKMYT1;KNTC1;POLD1;SPC25;CDC7;PKMYT1;TUBGCP3;SKP2;CCNE2;MCM2;SKA1;MCM4;KIF23;MCM7;SKA1;E2F5;C13orf34;CCNH;PLK1;NUP205;CDKN2A;SMC2;SMC4;NUP205;RPA3;CDKN2A;KNTC1;TP53;RFC2;KNTC1;RFC5;RFC4;RFC3;CDCA8…
R-HSA-5693579	Homologous DNA Pairing and Strand Exchange	13	44	0.00376583	3.12444e-07	7.18622e-05	7	8	0.000850159	RAD1;BLM;TOPBP1;RAD51AP1;BRCA2;RPA3;TOPBP1;RAD1;BRCA2;MRE11A;RAD51C;BLM;RFC5;RFC2;RFC4;RFC3;RAD51C;MRE11A;RAD51AP1;RFC2;RFC5;RFC4;RFC3;MRE11A;RPA3
R-HSA-69190	DNA strand elongation	11	38	0.00325231	3.04213e-06	0.000465446	14	16	0.00170032	POLD1;FEN1;RFC2;FEN1;POLD1;RFC5;MCM4;RFC4;RPA3;RFC3;MCM7;MCM2;RFC5;MCM4;RFC2;MCM7;RFC4;MCM2;RFC3;RPA3
R-HSA-5693538	Homology Directed Repair	20	128	0.0109552	5.42871e-06	0.00069573	44	50	0.0053135	CCNA1;RAD1;FEN1;BLM;TOPBP1;RAD51AP1;POLD1;BRCA2;TOPBP1;RAD1;RPA3;BRCA2;MRE11A;RAD51C;BLM;RFC5;CDK2;RFC2;RFC4;POLQ;RFC3;RAD51C;POLD1;MRE11A;RFC2;RAD51AP1;FEN1;CLSPN;RFC5;RFC4;RFC3;POLQ;CLSPN;MRE11A;CCNA1;RPA3;CDK2
R-HSA-5693616	Presynaptic phase of homologous DNA pairing and strand exchange	11	41	0.00350907	6.18075e-06	0.00069573	4	5	0.00053135	RAD51C;RAD1;BLM;TOPBP1;MRE11A;RFC2;RFC5;BRCA2;RFC4;RAD1;RPA3;TOPBP1;RFC3;MRE11A;BRCA2;BLM;RAD51C;MRE11A;RFC5;RFC2;RFC4;RFC3;RPA3
R-HSA-69481	G2/M Checkpoints	22	153	0.0130948	6.82088e-06	0.00069573	18	24	0.00255048	RAD1;GTSE1;BLM;TOPBP1;MCM10;MCM4;TP53;RAD1;TOPBP1;RPA3;MCM7;MRE11A;BLM;RFC5;CDC25C;CDK2;CDC25C;RFC2;PKMYT1;CDC25C;RFC4;RFC3;MCM2;DBF4;CDC7;MRE11A;TP53;PKMYT1;RFC2;CLSPN;RFC5;RFC4;RFC3;GTSE1;CLSPN;DBF4;MRE11A;MCM2;MCM10;MCM4;CDC7;MCM7;RPA3;CDK2
R-HSA-5685942	HDR through Homologous Recombination (HRR)	14	70	0.0059911	9.8686e-06	0.000907911	16	19	0.00201913	RAD1;BLM;TOPBP1;RAD51AP1;POLD1;BRCA2;RPA3;TOPBP1;RAD1;BRCA2;MRE11A;BLM;RAD51C;RFC5;RFC2;RFC4;RFC3;RAD51C;POLD1;MRE11A;RAD51AP1;RFC2;RFC5;RFC4;RFC3;MRE11A;RPA3
R-HSA-69620	Cell Cycle Checkpoints	24	187	0.0160048	1.67773e-05	0.00139251	29	58	0.00616366	CCNA1;RAD1;GTSE1;BLM;TOPBP1;CCNE2;MCM10;MCM4;TP53;RAD1;TOPBP1;RPA3;MCM7;MRE11A;BLM;RFC5;CDC25C;CDK2;CDC25C;RFC2;PKMYT1;CDC25C;RFC4;MCM2;RFC3;DBF4;CDC7;MRE11A;TP53;PKMYT1;RFC2;CLSPN;RFC5;RFC4;RFC3;GTSE1;CLSPN;DBF4;MRE11A;MCM2;CCNE2;MCM10;MCM4;CDC7;CCNA1;MCM7;RPA3;CDK2
R-HSA-453279	Mitotic G1-G1/S phases	20	140	0.0119822	1.93616e-05	0.00147148	47	55	0.00584485	CCNA1;E2F5;CCNH;TFDP2;CCNH;RBL1;CCNE2;CDKN2A;MCM10;CCND2;MCM4;SKP2;RPA3;MCM7;LIN9;RBL1;CDKN2A;CDK2;PKMYT1;CDKN2A;MCM2;DBF4;CDC7;CCND2;LIN9;PKMYT1;SKP2;DBF4;E2F5;CCNE2;MCM2;MCM10;TFDP2;MCM4;CDC7;CCNA1;MCM7;RPA3;CDK2
R-HSA-5685938	HDR through Single Strand Annealing (SSA)	10	39	0.0033379	2.37205e-05	0.00166043	4	6	0.00063762	RAD1;BLM;TOPBP1;MRE11A;RFC2;RFC5;RFC4;RPA3;TOPBP1;RFC3;RAD1;MRE11A;BLM;MRE11A;RFC5;RFC2;RFC4;RFC3;RPA3
R-HSA-5693567	HDR through Homologous Recombination (HR) or Single Strand Annealing (SSA)	18	122	0.0104416	3.31105e-05	0.00192067	36	42	0.00446334	CCNA1;RAD1;BLM;TOPBP1;RAD51AP1;POLD1;BRCA2;TOPBP1;RAD1;RPA3;BRCA2;MRE11A;RAD51C;BLM;RFC5;CDK2;RFC2;RFC4;RFC3;RAD51C;POLD1;MRE11A;RAD51AP1;RFC2;CLSPN;RFC5;RFC4;RFC3;CLSPN;MRE11A;CCNA1;RPA3;CDK2
R-HSA-180786	Extension of Telomeres	10	41	0.00350907	3.59663e-05	0.00192067	19	21	0.00223167	POLD1;FEN1;RUVBL2;RUVBL1;RFC2;FEN1;POLD1;RFC5;RFC4;RPA3;RFC3;RUVBL1;TERT;RUVBL2;RFC5;TERT;RFC2;RFC4;RFC3;RPA3
R-HSA-68962	Activation of the pre-replicative complex	9	33	0.00282438	3.76602e-05	0.00192067	8	8	0.000850159	DBF4;CDC7;MCM10;MCM4;RPA3;MCM7;DBF4;MCM2;MCM10;MCM4;CDK2;CDC7;MCM7;MCM2;RPA3;CDK2
R-HSA-5693532	DNA Double-Strand Break Repair	21	164	0.0140363	5.74956e-05	0.00275979	84	107	0.0113709	CCNA1;RAD1;FEN1;BLM;TOPBP1;RAD51AP1;TP53;POLD1;BRCA2;RAD1;TOPBP1;RPA3;BRCA2;MRE11A;RAD51C;BLM;RFC5;CDK2;RFC2;RFC4;POLQ;RFC3;RAD51C;POLD1;MRE11A;TP53;RFC2;RAD51AP1;FEN1;CLSPN;RFC5;RFC4;RFC3;POLQ;CLSPN;MRE11A;CCNA1;RPA3;CDK2
R-HSA-5651801	PCNA-Dependent Long Patch Base Excision Repair	7	21	0.00179733	8.06237e-05	0.00370869	6	6	0.00063762	POLD1;FEN1;RFC2;FEN1;POLD1;RFC5;RFC4;RFC3;RPA3;RFC5;RFC2;RFC4;RPA3;RFC3
R-HSA-156711	Polo-like kinase mediated events	7	23	0.0019685	0.000140543	0.00604334	13	15	0.00159405	PLK1;PLK1;CENPF;LIN9;CENPF;CDC25C;LIN9;PLK1;CENPF;CDC25C;PKMYT1;PKMYT1;CDC25C
R-HSA-6804756	Regulation of TP53 Activity through Phosphorylation	14	92	0.00787402	0.000176873	0.00725178	24	26	0.00276302	CCNA1;TAF4B;RAD1;BLM;TOPBP1;TAF4B;TP53;RPA3;TOPBP1;RAD1;MRE11A;BLM;RFC5;CDK2;RFC2;RFC4;RFC3;SUPT16H;SUPT16H;MRE11A;TP53;RFC2;RFC5;RFC4;RFC3;MRE11A;CCNA1;RPA3;CDK2
R-HSA-69306	DNA Replication	16	117	0.0100137	0.000208249	0.00832997	29	48	0.00510096	CCNA1;FEN1;MCM10;MCM4;POLD1;RPA3;MCM7;RFC5;RFC2;CDK2;RFC4;MCM2;RFC3;DBF4;POLD1;CDC7;RFC2;FEN1;RFC5;RFC4;RFC3;DBF4;MCM2;MCM10;MCM4;CDC7;CCNA1;MCM7;RPA3;CDK2
Pathways of downregulated genes
Pathway identifier	Pathway name	# Entities found	# Entities total	Entities ratio	Entities pValue	Entities FDR	# Reactions found	# Reactions total	Reactions ratio	Submitted entities found
R-HSA-1236977	Endosomal/Vacuolar pathway	51	99	0.00847313	1.11022e-16	1.94289e-14	4	4	0.00042508	HLA-C;HLA-B;CTSL2;HLA-C;HLA-E;HLA-B;HLA-E
R-HSA-983170	Antigen Presentation: Folding, assembly and peptide loading of class I MHC	51	120	0.0102705	1.11022e-16	1.94289e-14	12	15	0.00159405	SEC31A;HLA-C;HLA-B;HLA-C;HLA-E;HLA-B;SEC31A;SEC31A;HLA-E
R-HSA-1236975	Antigen processing-Cross presentation	53	178	0.0152345	1.11022e-16	1.94289e-14	9	17	0.00180659	HLA-C;ITGAV;HLA-B;CTSL2;HLA-C;HLA-E;HLA-B;HLA-E;NCF2;ITGAV;NCF2
R-HSA-1236974	ER-Phagosome pathway	50	156	0.0133516	1.11022e-16	1.94289e-14	2	5	0.00053135	HLA-C;HLA-B;HLA-C;HLA-E;HLA-B;HLA-E
R-HSA-877300	Interferon gamma signaling	53	176	0.0150633	1.11022e-16	1.94289e-14	2	15	0.00159405	HLA-C;HLA-B;CAMK2D;HLA-C;HLA-E;TRIM2;HLA-B;CAMK2D;TRIM2;HLA-E;SP140L
R-HSA-909733	Interferon alpha/beta signaling	52	140	0.0119822	1.11022e-16	1.94289e-14	1	19	0.00201913	HLA-C;HLA-B;HLA-C;HLA-E;IFI27;HLA-B;HLA-E;IFI27;RNASEL;RNASEL
R-HSA-913531	Interferon Signaling	55	291	0.0249059	2.79332e-12	4.18998e-10	3	50	0.0053135	HLA-C;HLA-B;CAMK2D;HLA-E;TRIM2;RNASEL;RNASEL;SP140L;HLA-C;CAMK2D;TRIM2;IFI27;HLA-B;HLA-E;IFI27
R-HSA-198933	Immunoregulatory interactions between a Lymphoid and a non-Lymphoid cell	57	377	0.0322663	4.23018e-09	5.54153e-07	16	41	0.00435707	CLEC2B;CDH1;HLA-C;CDH1;HLA-B;COL1A1;CDH1;HLA-E;SLAMF7;SLAMF7;C3;MAL;COL17A1;C3;HLA-C;HLA-B;HLA-E;COL17A1;COL1A1;CLEC2B
R-HSA-983169	Class I MHC mediated antigen processing & presentation	58	408	0.0349195	2.57985e-08	3.01842e-06	25	40	0.0042508	SEC31A;HLA-C;CDH1;HLA-B;HLA-E;SEC31A;WSB1;NCF2;WSB1;NCF2;ITGAV;CTSL2;HLA-C;HLA-B;FBXO3;SEC31A;HLA-E;HECTD2;FBXO3;ITGAV;HECTD2
R-HSA-1474228	Degradation of the extracellular matrix	26	143	0.012239	3.28187e-06	0.000344597	80	100	0.010627	CDH1;CDH1;COL1A1;CAPN3;PSEN1;COL4A5;COL4A5;LAMB3;ADAMTS1;COL17A1;KLK7;BMP1;CTSB;CAST;CDH1;CTSB;BMP1;PRSS3;PRSS2;COL17A1;CAPN3;MMP1;PRSS1;PSEN1;KLK7;CTSL2;ADAMTS1;COL1A1;PRSS1;CAST;LAMB3;MMP1;PRSS2
R-HSA-1592389	Activation of Matrix Metalloproteinases	11	34	0.00290996	1.71374e-05	0.00162805	24	27	0.00286929	CTSL2;KLK7;PRSS3;PRSS2;PRSS1;MMP1;PRSS1;MMP1;PRSS2
R-HSA-1442490	Collagen degradation	15	68	0.00581992	4.77209e-05	0.00415172	24	34	0.00361318	COL1A1;CTSB;PRSS3;PRSS2;COL17A1;COL4A5;COL4A5;MMP1;PRSS1;CTSL2;COL17A1;KLK7;CTSB;COL1A1;MMP1;PRSS2

## Sheet: Table S3
Table S3. CCNA1 and TERT Methylation
		NIKS to NIKS-16		NIKS to NIKS-18
Gene	Illumina ID	Δβ	p	Δβ	p
CCNA1	cg07962128	0.28	2e-05	-0.056	0.0095
CCNA1	cg08296176	0.249	1.1e-05	0.258	5.6e-05
CCNA1	cg21587066	0.246	3.7e-06	0.234	1e-06
TERT	cg21741223	0.283	0.0034	-0.104	0.05

## Sheet: Table S4
Table S3. Differentially methylated regions (DMRs) in HPV-positive keratinocytes
Hypermethylated DMRs
Gene	Area p-value	Chr	Start	End	Probes
MIR615	8.5e-05	12	54427293	54427884	6
LTB4R2	0.00026	14	24780682	24780926	6
QPCT	0.00041	2	37571687	37571732	4
TNF	0.00043	6	31543638	31543686	4
HLA-E	0.00045	6	30434406	30434421	3
SALL1	0.00051	16	51183533	51184152	3
RASGRP2	0.00053	11	64511786	64512032	3
ZIC4	0.0006	3	147125758	147125926	5
MEI1	0.00079	22	42095441	42095536	3
PCDH10	0.00081	4	134069670	134070235	3
ZSCAN5A	0.00083	19	56879554	56879571	3
ARHGAP6	0.001	X	11157158	11157323	2
MGMT	0.0011	10	131214543	131214585	3
TRPC5	0.0012	X	111325092	111325176	3
SLC15A1	0.0013	13	99405102	99405124	3
PROM1	0.0014	4	16085401	16085606	3
MACROD1	0.0014	11	63828713	63828762	2
GM140	0.0015	1	181287301	181287636	3
NR2E1	0.0021	6	108495678	108495985	3
MSRB2	0.0022	10	23385780	23385979	2
AKAP8L	0.0026	19	15530737	15530870	2
LOC401242	0.0027	6	28832567	28832571	2
ARX	0.0027	X	25029360	25029629	2
PTPRO	0.0032	12	15475231	15475236	2
FAM110A	0.0034	20	825408	825489	3
DDX25	0.0035	11	125774311	125774447	3
RUNX3	0.0037	1	25257587	25257624	3
DDX25	0.0041	11	125774082	125774090	2
LINC01164	0.0042	10	133507998	133508039	3
HLA-E	0.0045	6	30434523	30434525	2
STK32C	0.0046	10	134043618	134043635	2
L3MBTL4	0.0047	18	6414974	6414978	3
RAB9B	0.0048	X	103087380	103087808	2
LINC00862	0.0049	1	200271342	200271455	2
PFDN6	0.0052	6	33258129	33258248	3
BCOR	0.0058	X	39866890	39867034	2
ARL14EP	0.0061	11	30344373	30344399	2
GRAMD1B	0.0062	11	123495493	123495671	2
GCA	0.0062	2	163200302	163200405	2
MTRNR2L1	0.0064	17	22020759	22020806	2
APCS	0.0066	1	159556997	159557257	2
ADRA2A	0.0073	10	112838983	112839302	2
ACADL	0.0074	2	211090323	211090349	2
LIN28A	0.0076	1	26737318	26737470	2
TMEM192	0.0078	4	165980112	165980278	2
KIRREL2	0.0079	19	36347441	36347443	2
OCA2	0.0079	15	28341714	28341783	2
ZNF702P	0.0079	19	53496695	53496738	2
BDKRB2	0.008	14	96670628	96670634	2
ZNF131	0.008	5	43191975	43191993	2
KIF26A	0.0081	14	104690151	104690201	2
MIR3679	0.0082	2	134785497	134785688	2
ATP6AP1	0.0084	X	153664903	153664905	2
SNORD114-31	0.0091	14	101459254	101459547	2
SMOC2	0.0092	6	169273007	169273049	2
OR1A1	0.0095	17	3117953	3117981	2
Hypomethylated DMRs
Gene	Area p-value	Chr	Start	End	Probes
HOXD10	4.3e-05	2	176980837	176981469	7
GJD4	0.00015	10	35894222	35894430	5
GATA1	0.00068	X	48645024	48645037	2
RP11-40F8.2	0.00094	X	23017656	23017887	2
ZNF157	0.0015	X	47229908	47230278	3
SYTL3	0.0015	6	159070959	159071008	3
RPS6KA2	0.0016	6	167284353	167284983	4
GSTCD	0.0016	4	106631906	106631934	3
ERICH1-AS1	0.0019	8	1108682	1108732	2
LIN7A	0.0024	12	81332540	81332744	2
C17orf99	0.0025	17	76141038	76141249	3
TRH	0.0026	3	129692887	129692899	2
LHFPL1	0.0029	X	111924209	111924370	2
SERPING1	0.003	11	57365701	57365725	3
FABP3	0.0035	1	31845904	31845959	4
C6orf118	0.004	6	165715586	165715592	2
ACP5	0.0041	19	11689726	11689855	3
DOK6	0.0042	18	67070170	67070324	2
TKTL1	0.0043	X	153560525	153560828	2
MAGEB4	0.0044	X	30259099	30259354	2
SLITRK5	0.0044	13	88326244	88326752	3
MGMT	0.0047	10	131568811	131569018	2
RAB9B	0.0051	X	103088089	103088500	2
P2RY14	0.0051	3	150996078	150996184	2
PAX9	0.0055	14	37123778	37124018	2
VN1R4	0.0056	19	53771286	53771332	2
NIP7	0.0058	16	69374664	69374895	2
TRIM40	0.0061	6	30113786	30113877	3
CDK5R2	0.0068	2	219825837	219826145	2
NSUN7	0.0069	4	40751717	40751843	3
CD1D	0.0071	1	158151058	158151363	3
C6orf123	0.0071	6	168147329	168147420	3
RP11-80F22.15	0.0072	16	34808939	34809256	2
GLUD2	0.0073	X	120182714	120183084	2
LOC729041	0.0076	1	46913532	46914023	3
MGLL	0.0077	3	127542386	127542388	2
OR4D1	0.0078	17	56232302	56232357	2
GLYATL1	0.0081	11	58710158	58710266	2
ATP4B	0.0084	13	114305448	114305746	2
CHKB-CPT1B	0.0086	22	51017162	51017432	3
ADRA2C	0.0086	4	3775787	3775898	2
C17orf58	0.0089	17	65990429	65990431	2
CCND2	0.0089	12	4381788	4381800	3
ABCB7	0.0093	X	74376811	74376828	2
DOC2B	0.0094	17	5999	6018	2
LOC286083	0.0096	8	1309967	1310046	2
DYDC2	0.0096	10	82116203	82116208	2

## Sheet: Table S5
Table S4. Combined gene expression and methylation (DMP) changes in HPV-positive keratinocytes
Changes in NIKS-16 vs. NIKS
Gene ID	Gene expression			Methylation
	Probe ID	Fold Change (log2)	FDR-adjusted p	Probe ID	Change in β	NIKS mean β	FDR-adjusted p
ABAT	209459_s_at	1.47	0.0069	cg07439546	0.299	0.615	0.0019
ABCC3	239217_x_at	0.43	0.0069	cg26623266	-0.275	0.806	0.0043
ACP6	218795_at	-0.81	0.0059	cg27244432	-0.114	0.182	0.0027
ACSL1	207275_s_at	0.85	0.0098	cg27571769	-0.408	0.875	0.0045
ACSL1	201963_at	1.07	0.0052	cg27571769	-0.408	0.875	0.0045
APOE	203381_s_at	0.73	0.0044	cg16471933	0.272	0.599	0.0033
ASPHD1	1553997_a_at	-0.65	0.0083	cg02488299	0.348	0.206	0.0043
BTBD11	228570_at	0.65	0.0067	cg01797169	0.358	0.155	0.0023
BTBD11	238692_at	0.71	0.0091	cg01797169	0.358	0.155	0.0023
C10orf57	218174_s_at	0.42	0.0087	cg03909471	-0.143	0.338	0.0025
C3orf14	219288_at	-0.73	0.0054	cg01181009	0.417	0.182	0.0046
CENPV	226611_s_at	-1.3	0.0057	cg18185665	0.36	0.217	0.0039
CENPV	226610_at	-1.06	0.0083	cg18185665	0.36	0.217	0.0039
CLN5	204085_s_at	0.52	0.0032	cg18817318	-0.4	0.498	0.0025
CPEB4	224831_at	0.74	0.0072	cg25122699	-0.366	0.473	0.004
CRNKL1	219913_s_at	-0.43	0.0061	cg06039489	0.611	0.246	0.0035
CTBP1	203392_s_at	0.41	0.0031	cg02384251	0.262	0.663	0.0033
CYP27C1	1568868_at	1.5	0.0081	cg04946274	-0.145	0.768	0.0047
DDAH1	209094_at	-2.53	0.0044	cg14985076	-0.293	0.581	0.0034
DENND3	212974_at	-0.38	0.0087	cg16494567	-0.17	0.885	0.0033
DLL3	219537_x_at	-0.63	0.0091	cg01519877	0.291	0.202	0.0024
DRG1	202810_at	-0.38	0.0084	cg01809797	0.487	0.111	0.0044
DYNLT3	203303_at	0.85	0.0041	cg20119635	0.78	0.089	0.0048
EPS8L1	91826_at	0.54	0.006	cg00462362	0.327	0.596	0.0026
EPSTI1	227609_at	-1.36	0.0082	cg16327891	0.196	0.709	0.0019
ESPL1	38158_at	-0.58	0.0067	cg25696949	-0.299	0.94	0.0047
FAM155B	206299_at	-0.96	0.0068	cg22650104	0.582	0.205	0.0018
FAM171A1	212771_at	-0.7	0.0046	cg13905757	-0.287	0.579	0.0032
GPR115	1553031_at	1.31	0.008	cg10844275	-0.457	0.82	0.002
GPR115	237690_at	1.34	0.0085	cg10844275	-0.457	0.82	0.002
GPR137B	204137_at	0.85	0.0094	cg07396581	-0.293	0.946	0.0019
HLA-E	217456_x_at	0.4	0.0074	cg15816267	0.114	0.124	0.003
HLA-E	200904_at	0.43	0.0044	cg15816267	0.114	0.124	0.003
HOXD10	229400_at	1.21	0.0054	cg03918304	-0.225	0.332	0.005
HS3ST1	205466_s_at	0.91	0.0099	cg09997532	-0.369	0.947	0.0021
INPP4B	235046_at	0.7	0.0092	cg00183107	0.2	0.089	0.0025
ITPK1	210197_at	-0.53	0.0068	cg04983685	0.321	0.107	0.002
JARID2	203298_s_at	0.38	0.0065	cg14682005	0.353	0.311	0.0032
KLK11	205470_s_at	1.99	0.0038	cg09923953	0.079	0.84	0.0042
KLRG2	244264_at	-1.48	0.0069	cg03537942	-0.428	0.48	0.0049
KRT1	205900_at	1.54	0.0083	cg03348792	0.329	0.593	0.0019
LAGE3	219061_s_at	-0.75	0.0067	cg26581933	-0.735	0.773	0.0045
LTBP3	219922_s_at	-0.76	0.0056	cg03101763	-0.17	0.461	0.0037
MAMDC2	228885_at	-1.38	0.0083	cg14403200	-0.126	0.645	0.002
MAP2	225540_at	1.56	0.0038	cg17167021	-0.258	0.949	0.0047
MBOAT2	213288_at	0.62	0.0065	cg25371267	-0.252	0.904	0.0046
MCM10	223570_at	-0.56	0.0092	cg17109175	-0.319	0.45	0.0046
MEST	202016_at	-2.74	0.0054	cg03588221	-0.418	0.578	0.0033
MFSD1	218109_s_at	0.59	0.0079	cg11632438	-0.08	0.164	0.0048
MRPL34	221692_s_at	-0.41	0.0072	cg08702612	-0.152	0.339	0.0039
MSRB2	218773_s_at	0.47	0.004	cg07834396	0.78	0.135	0.0024
MYD88	209124_at	0.38	0.0085	cg24368167	-0.033	0.102	0.0016
NAV1	224772_at	0.64	0.0031	cg13071729	0.41	0.034	0.0014
NDST1	202607_at	0.4	0.0035	cg19836174	-0.365	0.46	0.0049
PDLIM5	212412_at	0.63	0.0097	cg18009021	0.15	0.621	0.0018
PLEKHA7	228450_at	-0.62	0.0054	cg15084286	-0.101	0.186	0.0032
PLEKHG5	227142_at	0.55	0.0099	cg17329304	0.279	0.345	0.0019
PLXDC2	227276_at	-2.47	0.0027	cg24022375	-0.1	0.147	0.0017
PSMG4	228217_s_at	-0.43	0.0087	cg04767753	0.412	0.214	0.0028
RAB27B	228708_at	0.93	0.0038	cg16546376	0.312	0.594	0.002
RBMS3	238447_at	1.36	0.0056	cg26082870	0.538	0.378	0.0047
SART1	200051_at	-0.46	0.0057	cg01415344	0.159	0.645	0.0049
SCCPDH	201825_s_at	-0.55	0.0092	cg26309691	-0.25	0.374	0.0037
SCLY	59705_at	-0.53	0.0095	cg04003327	-0.283	0.908	0.003
SH3BGRL	201312_s_at	2.97	0.0031	cg00715011	0.717	0.052	0.0022
SLC16A3	202855_s_at	-0.78	0.0067	cg20531020	-0.368	0.732	0.003
SLC16A3	202856_s_at	-0.78	0.0078	cg20531020	-0.368	0.732	0.003
SLC29A1	201801_s_at	-0.63	0.0066	cg22330763	0.099	0.541	0.003
SLC43A3	210692_s_at	-0.83	0.009	cg09197783	0.251	0.682	0.0026
SLC43A3	213113_s_at	-0.82	0.0098	cg09197783	0.251	0.682	0.0026
SMAD5	235451_at	-1.57	0.0054	cg07162551	-0.182	0.666	0.0032
SMAD5	205188_s_at	-1.33	0.0068	cg07162551	-0.182	0.666	0.0032
SNX10	218404_at	-0.59	0.0039	cg12965553	0.512	0.396	0.0024
TAF7	201023_at	0.68	0.0058	cg15028904	0.334	0.046	0.0017
TMCC1	213352_at	0.71	0.0094	cg06509598	0.292	0.619	0.0034
TMEM30B	213285_at	-0.77	0.0083	cg19705215	0.193	0.413	0.0047
TNFRSF8	206729_at	-1.66	0.0062	cg00569500	0.336	0.548	0.0045
TNIK	213107_at	-1.69	0.0094	cg12354192	0.134	0.745	0.0033
TRAF3IP3	231932_at	1.81	0.0052	cg01997629	0.284	0.62	0.0025
TRPC1	205802_at	-0.66	0.0083	cg10503359	-0.189	0.793	0.0046
TSPAN13	217979_at	-0.82	0.0054	cg11384744	-0.428	0.68	0.0032
VARS2	226200_at	-0.62	0.0062	cg27057509	-0.428	0.662	0.0037
ZNF750	219995_s_at	2.46	0.0093	cg27354296	0.47	0.127	0.0017
Changes in NIKS-16 vs. NIKS-16ΔE7
Gene ID	Gene expression			Methylation
	Probe ID	Fold Change (log2)	FDR-adjusted p	Probe ID	Change in β	NIKS mean β	FDR-adjusted p
ANK3	206385_s_at	-2.98444	0.00917461	cg24760597	0.368728	0.574656	0.00121918
APOE	203381_s_at	-1.09268	0.0091811	cg01032398	-0.229642	0.621402	0.00367952
BRE	205550_s_at	-0.429605	0.00941397	cg12886188	-0.30742	0.623742	0.00097414
C3	217767_at	-1.01127	0.00941397	cg14279361	-0.247798	0.543122	0.000782418
CCNA1	205899_at	2.73974	0.00941397	cg05089090	-0.705927	0.0862466	0.000502265
CDKN2A	209644_x_at	2.22984	0.000562089	cg03079681	-0.178439	0.0756166	0.0044081
CDKN2A	207039_at	2.5024	0.00624283	cg03079681	-0.178439	0.0756166	0.0044081
CHST2	203921_at	-2.56843	0.00941397	cg17024542	0.161627	0.728793	0.00291763
COL16A1	204345_at	-0.469507	0.009695	cg09251959	-0.230017	0.139956	0.00240502
CSNK1D	208774_at	-0.564941	0.00941397	cg26103512	-0.4259	0.0675518	0.000573861
CTBP1	203392_s_at	-0.478704	0.00941397	cg20743744	0.325944	0.870299	0.000655879
CTDSPL	201906_s_at	0.725743	0.00461047	cg13333722	-0.356662	0.595778	0.00268118
CTDSPL	201904_s_at	0.763671	0.00941397	cg13333722	-0.356662	0.595778	0.00268118
CTSH	202295_s_at	2.78137	0.0025125	cg20059407	0.117363	0.960971	0.000572608
CYBA	203028_s_at	1.61336	0.00991249	cg19790294	-0.589446	0.209657	0.00077056
DAB2IP	225020_at	0.450792	0.00921054	cg14582957	-0.304141	0.623981	0.00145444
DBNL	222429_at	0.43483	0.00941397	cg22785672	0.379454	0.546875	0.000443851
DGKQ	226605_at	-0.794219	0.00919515	cg04771133	0.127773	0.915129	0.000930483
DISP2	229579_s_at	-0.968995	0.00941397	cg17018786	0.21273	0.835135	0.00192003
DUOX1	215800_at	-0.580335	0.00941397	cg12434875	-0.294506	0.646559	0.000541462
ELOVL4	219532_at	-1.65956	0.00941397	cg05492839	0.316036	0.337011	0.000831885
EVPL	204503_at	-0.730569	0.00624283	cg02678768	-0.471758	0.116925	0.00406513
FAM101B	226905_at	0.634662	0.00941397	cg13951796	-0.286574	0.631086	0.0014147
FAM135A	223497_at	-0.762943	0.00941397	cg23194609	-0.541114	0.0692994	0.00134104
GFM1	225158_at	0.8954	0.00772769	cg17481912	-0.414348	0.131166	0.00135982
GLTP	226177_at	-1.64426	0.00941397	cg20045970	-0.57789	0.143207	0.00219683
GOLIM4	204324_s_at	0.745804	0.00941397	cg27357134	0.106899	0.928426	0.00212648
HLA-E	200904_at	-0.420069	0.00941397	cg09326440	-0.240785	0.0652401	0.000482973
HPGD	211548_s_at	-1.72607	0.00921054	cg04555941	-0.518522	0.0917	0.000455915
HSPB8	221667_s_at	-2.20965	0.00624283	cg16493126	-0.161806	0.73895	0.00280666
IGSF3	202421_at	-0.531942	0.00941397	cg12473570	-0.0764594	0.472584	0.00189589
ITGB5	201125_s_at	0.544315	0.00941397	cg18770216	0.600715	0.860655	0.000595983
KLK7	239381_at	-2.56914	0.00887808	cg26172504	0.274106	0.390313	0.000372291
KLK7	205778_at	-2.5227	0.00887808	cg26172504	0.274106	0.390313	0.000372291
KRT1	205900_at	-4.1996	0.00624283	cg02425372	-0.260891	0.545952	0.000686987
KRT10	207023_x_at	-1.43196	0.00941397	cg13464004	0.298929	0.859426	0.00408093
KRT10	213287_s_at	-1.30419	0.00941397	cg13464004	0.298929	0.859426	0.00408093
KRT10	210633_x_at	-1.14161	0.00737238	cg13464004	0.298929	0.859426	0.00408093
KRT6B	213680_at	-2.34326	0.00941397	cg02068361	0.052192	0.155008	0.00498973
KRTDAP	230835_at	-4.39966	0.00983711	cg22498784	0.455907	0.567182	0.00105843
LCN2	212531_at	-2.26522	0.00758464	cg22438810	-0.0913771	0.0581819	0.000731618
LOC401397	224723_x_at	0.515073	0.00783651	cg02425644	0.333076	0.627624	0.00166489
MAFK	226206_at	0.587058	0.00955033	cg12359001	-0.425937	0.228067	0.00154655
MAMDC2	228885_at	2.15504	0.00290338	cg02515233	-0.246117	0.629703	0.00164394
MAN2B1	209166_s_at	-0.774198	0.009695	cg14132016	-0.237965	0.110936	0.000559539
MTSS1	203037_s_at	-0.82846	0.009695	cg19523819	0.240113	0.770072	0.001285
MYO5C	218966_at	1.29214	0.00624283	cg01140395	-0.444795	0.330504	0.00110249
NAMPT	217739_s_at	0.446675	0.00785714	cg05004518	-0.394718	0.340622	0.00266869
NDRG3	224368_s_at	-0.409659	0.00941397	cg11861654	-0.403472	0.144995	0.00206212
NIPA1	225752_at	-0.683857	0.00887808	cg00207833	-0.337725	0.19106	0.00246834
NPEPL1	218822_s_at	-0.540714	0.00941397	cg20022869	-0.275005	0.552514	0.00105139
OTUD3	213216_at	-0.399498	0.00639802	cg18856004	0.217353	0.816632	0.000673469
PAFAH1B3	203228_at	0.40219	0.00943681	cg08400147	-0.276307	0.0664146	0.000746236
PLXDC2	227276_at	2.60243	0.00941397	cg19431623	0.353508	0.896017	0.000461699
PNMA1	218224_at	-0.40847	0.00624283	cg09238801	0.257323	0.761943	0.00184025
POF1B	1555383_a_at	-1.15016	0.00941397	cg08238865	-0.649773	0.0674072	0.000755004
PON2	210830_s_at	0.472383	0.00941397	cg18672670	-0.112411	0.0402746	0.00302669
PON2	201876_at	0.47367	0.00955033	cg18672670	-0.112411	0.0402746	0.00302669
PSTPIP2	219938_s_at	0.492701	0.009442	cg00532474	-0.290743	0.602547	0.000651492
RAB8B	222846_at	-0.483001	0.00941397	cg17556578	-0.117786	0.0563045	0.00341233
RRAGA	201628_s_at	0.383665	0.00941397	cg25822709	-0.10463	0.0483729	0.00294451
SERPINB3	209720_s_at	-3.20429	0.00757578	cg26456274	0.592693	0.685421	0.00435775
SERPINB3	209719_x_at	-3.05863	0.00941397	cg26456274	0.592693	0.685421	0.00435775
SFRP1	202037_s_at	1.01387	0.00624283	cg06777844	-0.0758171	0.843177	0.0030644
SFRP1	202036_s_at	1.11831	0.009695	cg06777844	-0.0758171	0.843177	0.0030644
SGPP2	238567_at	-1.67477	0.00941397	cg19519964	-0.411122	0.204892	0.00102422
SH3RF2	243582_at	-0.502607	0.00921054	cg14624314	-0.120718	0.0877311	0.00249634
SIGMAR1	201692_at	0.552698	0.00941397	cg14019826	-0.233385	0.0946833	0.00257447
SIK3	204156_at	0.424792	0.00941397	cg06646174	0.434208	0.940405	0.000410747
SLC22A23	223194_s_at	-1.34583	0.00624283	cg11552025	-0.141103	0.671483	0.000980157
SLC25A26	225862_at	0.436687	0.00955033	cg02784780	-0.319178	0.080441	0.000993509
SLC30A4	227193_at	-0.778226	0.00921054	cg20246331	-0.0899227	0.0738114	0.00435624
SLC6A14	219795_at	-4.23069	0.00758464	cg16857852	-0.452152	0.065095	0.000444231
TFPI2	209277_at	1.48483	0.00941397	cg19854521	0.452822	0.576431	0.0017101
TNFRSF25	219423_x_at	-0.743095	0.00887808	cg00087884	0.205661	0.562276	0.000833061
TRIM2	202341_s_at	-2.0217	0.009695	cg20926021	0.101233	0.944596	0.00126062
TSPAN13	217979_at	0.91575	0.00941397	cg11384744	-0.421646	0.251993	0.000801529
UGT8	228956_at	-3.33243	0.00772769	cg25892041	-0.686388	0.240705	0.0022213
ZBTB38	219221_at	0.8826	0.00170428	cg13411656	-0.294198	0.192084	0.00124443
ZBTB38	225512_at	1.26573	0.00758464	cg13411656	-0.294198	0.192084	0.00124443

## Sheet: Table S6
Table S5. Predicted targets of ncRNA encoded by the HLA-E CGI
Gene Symbol	Gene Description	Target Score
DLG3	discs, large homolog 3 (Drosophila)	87
PDGFRA	platelet-derived growth factor receptor, alpha polypeptide	80
COX19	cytochrome c oxidase assembly homolog 19 (S. cerevisiae)	78
ZNF14	zinc finger protein 14	78
FNBP4	formin binding protein 4	77
PHAX	phosphorylated adaptor for RNA export	74
SUGP2	SURP and G patch domain containing 2	73
MAX	MYC associated factor X	72
PIGX	phosphatidylinositol glycan anchor biosynthesis, class X	72
RCC2	regulator of chromosome condensation 2	68
LEPREL4	leprecan-like 4	68
LILRB1	leukocyte immunoglobulin-like receptor, subfamily B (with TM and ITIM domains), member 1	67
FFAR2	free fatty acid receptor 2	67
HM13	histocompatibility (minor) 13	65
TNFSF10	tumor necrosis factor (ligand) superfamily, member 10	65
TONSL	tonsoku-like, DNA repair protein	64
PPM1B	protein phosphatase, Mg2+/Mn2+ dependent, 1B	63
WDR92	WD repeat domain 92	63
ELMOD1	ELMO/CED-12 domain containing 1	62
PPA2	pyrophosphatase (inorganic) 2	62
NMNAT1	nicotinamide nucleotide adenylyltransferase 1	61
C9orf66	chromosome 9 open reading frame 66	60
RPS6KA3	ribosomal protein S6 kinase, 90kDa, polypeptide 3	59
TPRG1L	tumor protein p63 regulated 1-like	58
C6orf132	chromosome 6 open reading frame 132	58
KIAA1191	KIAA1191	58
FUT6	fucosyltransferase 6 (alpha (1,3) fucosyltransferase)	57
STMN3	stathmin-like 3	57
DHODH	dihydroorotate dehydrogenase (quinone)	57
ABHD15	abhydrolase domain containing 15	57
ISY1	ISY1 splicing factor homolog (S. cerevisiae)	57
NAIF1	nuclear apoptosis inducing factor 1	57
RAP1A	RAP1A, member of RAS oncogene family	57
CD96	CD96 molecule	56
CEP104	centrosomal protein 104kDa	56
B3GNT6	UDP-GlcNAc:betaGal beta-1,3-N-acetylglucosaminyltransferase 6 (core 3 synthase)	56
GNB4	guanine nucleotide binding protein (G protein), beta polypeptide 4	56
PPIL6	peptidylprolyl isomerase (cyclophilin)-like 6	55
LOC102725035	leukocyte immunoglobulin-like receptor subfamily B member 3-like	55
LOC102724997	leukocyte immunoglobulin-like receptor subfamily B member 3-like	55
LOC102725034	leukocyte immunoglobulin-like receptor subfamily B member 3-like	55
LOC102725031	leukocyte immunoglobulin-like receptor subfamily B member 3-like	55
LOC102725029	leukocyte immunoglobulin-like receptor subfamily B member 3-like	55
LOC102725027	leukocyte immunoglobulin-like receptor subfamily B member 3-like	55
LOC102725015	leukocyte immunoglobulin-like receptor subfamily B member 3-like	55
LILRB3	leukocyte immunoglobulin-like receptor, subfamily B (with TM and ITIM domains), member 3	55
NLRP12	NLR family, pyrin domain containing 12	55
PPP2R3A	protein phosphatase 2, regulatory subunit B'', alpha	55
ARIH2OS	ariadne homolog 2 opposite strand	55
CERS5	ceramide synthase 5	55
CPN2	carboxypeptidase N, polypeptide 2	55
ALPP	alkaline phosphatase, placental	55
MRPS10	mitochondrial ribosomal protein S10	55
TMIGD2	transmembrane and immunoglobulin domain containing 2	54
NFATC2IP	nuclear factor of activated T-cells, cytoplasmic, calcineurin-dependent 2 interacting protein	53
MINOS1	mitochondrial inner membrane organizing system 1	53
SGSM1	small G protein signaling modulator 1	52
NEK8	NIMA-related kinase 8	52
MGAT2	mannosyl (alpha-1,6-)-glycoprotein beta-1,2-N-acetylglucosaminyltransferase	52
ZNF549	zinc finger protein 549	52
ANKRD62	ankyrin repeat domain 62	51
MANEAL	mannosidase, endo-alpha-like	51
PTK6	protein tyrosine kinase 6	51
GNPNAT1	glucosamine-phosphate N-acetyltransferase 1	50
HAUS3	HAUS augmin-like complex, subunit 3	50

## Sheet: Table S7
Table S7. Primer Sequences
Target	Orientation	Application	Primer Sequence 5' → 3'
ACTB	Forward	RT-qPCR	TCACCCACACTGTGCCCATCTA
ACTB	Reverse	RT-qPCR	TGAGGTAGTCAGTCAGGTCCCG
CDKN2A	Forward	RT-qPCR	GTGGACCTGGCTGAGGAG
CDKN2A	Reverse	RT-qPCR	TCTTTCAATCGGGGATGTCT
CXCL14 promoter	Forward	Cloning	GGGGGGATCCCAGCCTCTCCACCGTCTGG
CXCL14 promoter	Reverse	Cloning	GGGGCCATGGACCGGAGGGGCGCGGCG
E7 (HPV11)	Forward	Cloning	TAAGCATCTAGAATGCATGGAAGACTTGTTACC
E7 (HPV11)	Reverse	Cloning	TGCTTAGGATCCTTATGGTTTTGGTGCGCA
E7 (HPV16)	Forward	Cloning	TAAGCATCTAGAATGCATGGAGATACACCTACA
E7 (HPV16)	Reverse	Cloning	TGCTTAGGATCCTTATGGTTTCTGAGAACAGATG
E7 (HPV18)	Forward	Cloning	TAAGCATCTAGAATGCATGGACCTAAGGCA
E7 (HPV18)	Reverse	Cloning	TGCTTAGGATCCTTACTGCTGGGATGCACA
E7 (HPV6)	Forward	Cloning	TAAGCATCTAGAATGCATGGAAGACATGTTACC
E7 (HPV6)	Reverse	Cloning	TGCTTAGGATCCTTAGGTCTTCGGTGCGC
IL1B	Forward	RT-qPCR	TACCTGTCCTGCGTGTTGAA
IL1B	Reverse	RT-qPCR	TCTTTGGGTAATTTTTGGGATCT
IL1F9	Forward	RT-qPCR	GTTGGAGAACAGCCCACATT
IL1F9	Reverse	RT-qPCR	TGGCACGGTAGAAAAGGAAG
IL1R1	Forward	RT-qPCR	TGATTTCTTCTCTGGAGGCTG
IL1R1	Reverse	RT-qPCR	TTGGGTTAAGAGGACAGGGA
IL1RN	Forward	RT-qPCR	CCTCAGAAGACCTCCTGTCCT
IL1RN	Reverse	RT-qPCR	GCTTGCATCTTGCTGGATTT
MCM5	Forward	RT-qPCR	GACATCCAGGTCATGCTCAA
MCM5	Reverse	RT-qPCR	AGGGATCTTCACCAGGTGTG
MCM7	Forward	RT-qPCR	GGTCAGTTCTCCACTCACGG
MCM7	Reverse	RT-qPCR	CATACATTGATCGACTGGCG
UHRF1	Forward	RT-qPCR	GCCTGCAGAGGCTGTTCTAC
UHRF1	Reverse	RT-qPCR	AGGAGCTGGATGGTGTCATT
CRE 4X	Forward	Cloning	GATCCAGCCTGACGTCAGAGAGCCTGACGTCAGAGAGCCTGACGTCAGAGAGCCTGACGTCAGAGAC
CRE 4X	Reverse	Cloning	CATGGTCTCTGACGTCAGGCTCTCTGACGTCAGGCTCTCTGACGTCAGGCTCTCTGACGTCAGGCTG
MCS	Reverse	Cloning	GGGGGGATCCGTTCGAAGTCTAGAGGCTAGCCTGCAGGAATTCCTTTTAATCTGCTG
MCS	Forward	Cloning	GGGGGGATCCGCGATCGACTAGTGGAGAAGAGCATGCTTGAGG
HLA-E CGI	Forward	Cloning	GGGGGGATCCGGGCTTCCGGCTTGGCCGCG
HLA-E CGI	Reverse	Cloning	GGGGTTCGAAGCGATCGGATGCTT CGAGAATCTCTTGAACCCGGGAGG
HLA-E CGI	Forward	Methylated MSP	CGTTTTTTCGGGGCGGGAGTCGCG
HLA-E CGI	Reverse	Methylated MSP	CTAAAAAAAACGAAACCCTCGCTATCGACG
HLA-E CGI	Forward	Unmethylated MSP	TGTGGTGTTTTTTTGGGGTGGGAGTTGTG
HLA-E CGI	Reverse	Unmethylated MSP	CCAACTAAAAAAAACAAAACCCTCACTATCAACA
